# Supplementary material for: Transcriptional landscape of myasthenia gravis revealed by weighted gene coexpression network analysis
Source: Front Genet. 2023 Mar 27;14:1106359. doi: 10.3389/fgene.2023.1106359 (PMC10083720; doi:10.3389/fgene.2023.1106359)
Supplement: Supplementary file 1 [file Table2.XLSX]

## Sheet: Supplementary table 2
Supplementary table 2.Correlation between NAPB, C5orf25 and ERICH1 genes and ferroptosis and necroptosis.
Node1	Node2	Cor	Pvalue
C5orf25	Ferroptosis	-0.0716549	0.733578
C5orf25	Necroptosis	-0.222519	0.285019
ERICH1	Ferroptosis	0.142158	0.497864
ERICH1	Necroptosis	-0.451505	0.047475
NAPB	Ferroptosis	-0.171916	0.411239
NAPB	Necroptosis	0.122951	0.558204
