# Supplementary material for: Transcriptional landscape of myasthenia gravis revealed by weighted gene coexpression network analysis
Source: Front Genet. 2023 Mar 27;14:1106359. doi: 10.3389/fgene.2023.1106359 (PMC10083720; doi:10.3389/fgene.2023.1106359)
Supplement: Supplementary file 3 [file Table1.XLSX]

## Sheet: Sheet1
Supplementary table 1.Differentially expressed genes
Gene	logFC	AveExpr	t	P.Value	adj.P.Val	B
SERPINB2	-1.32978	7.53795	-4.35346	0.000177408	0.0716142	0.824155
PDE4B	-1.19264	8.46722	-3.21844	0.00337952	0.173419	-1.7542
HSPA1A	-1.19235	9.39042	-3.87396	0.000629163	0.0881415	-0.28592
CYBB	-1.13712	9.67644	-2.95057	0.00654072	0.202944	-2.32564
PTGS2	-1.08938	10.3282	-3.17729	0.00374483	0.181125	-1.8433
LOC650557	1.04802	7.38285	2.46847	0.0202946	0.246318	-3.29143
CXCL2	-1.03772	7.68513	-2.84686	0.0084001	0.208566	-2.54085
GIMAP8	-1.0106	8.36776	-2.98119	0.00607118	0.202361	-2.2614
DNCL1	-1.00299	10.2058	-3.42079	0.00202855	0.144628	-1.30991
IL1B	-0.9637	10.9168	-3.3974	0.00215278	0.148526	-1.36174
DYNLL1	-0.952817	9.03614	-3.42642	0.00199969	0.143635	-1.29741
CX3CR1	-0.939404	10.5903	-2.76046	0.01032	0.212178	-2.71724
GIMAP7	-0.907521	8.75355	-2.35466	0.0261807	0.25857	-3.50504
EGR2	-0.885751	9.05984	-3.78109	0.000801784	0.0989381	-0.498353
ZNF296	0.876752	8.60385	5.28124	1.49509e-05	0.0519742	2.98471
FPR2	-0.875666	7.79411	-3.88433	0.000612312	0.0881415	-0.262124
GAPT	-0.874862	9.24253	-2.53552	0.0174248	0.237204	-3.1628
CDKN2D	0.868379	9.54435	4.06295	0.000382931	0.0784195	0.149428
C3AR1	-0.811615	7.597	-3.88257	0.000615136	0.0881415	-0.266157
HLA-DQB1	-0.810704	7.96152	-2.32203	0.0281358	0.264823	-3.56512
MX2	-0.796774	8.93581	-4.45071	0.000136965	0.0716142	1.05093
IFI44L	-0.7967	8.25117	-2.6524	0.0133031	0.221143	-2.93386
OAS2	-0.78862	9.39802	-2.9253	0.00695399	0.205637	-2.37842
EGR3	-0.779586	6.9992	-3.13886	0.0041201	0.184904	-1.92613
ING1	0.769421	8.04002	4.37261	0.000168604	0.0716142	0.868773
GIMAP4	-0.766207	10.6468	-2.33708	0.027218	0.262443	-3.53747
PPP1R2	0.757042	8.99645	3.95372	0.000510462	0.0854228	-0.102643
DCAF7	-0.738685	8.76964	-2.35368	0.0262376	0.25857	-3.50685
PRDM1	-0.738278	6.92994	-2.80737	0.0092316	0.209973	-2.62181
E2F2	0.722654	8.02033	2.68108	0.012441	0.215362	-2.87681
EPSTI1	-0.717576	8.97309	-2.947	0.00659765	0.202944	-2.33311
LOC100133583	0.713639	8.89908	2.53204	0.017564	0.237381	-3.16953
IFIT1	-0.711948	7.69709	-2.33708	0.0272185	0.262443	-3.53749
NAGK	-0.708263	10.0311	-3.33004	0.0025532	0.156744	-1.51036
KLF11	0.706352	9.50354	3.65808	0.0011034	0.12101	-0.777902
SAMD9L	-0.704515	8.05687	-2.76952	0.0101008	0.212178	-2.69887
ERICH1	-0.699404	9.38524	-5.42717	1.01461e-05	0.0519742	3.32105
EGR1	-0.69726	11.2491	-2.10339	0.0450291	0.311198	-3.95347
LOC728059	-0.696638	8.25266	-2.18259	0.0380729	0.296739	-3.81576
SIK1	-0.696094	8.56112	-2.95377	0.00649005	0.202944	-2.31894
NR4A2	-0.690293	9.64435	-2.35748	0.026018	0.25857	-3.49983
RUNX3	0.686772	9.19305	3.26908	0.0029768	0.164162	-1.64393
MX1	-0.686304	10.4187	-2.75559	0.0104396	0.212178	-2.72709
XYLT1	0.675539	7.04304	2.59737	0.015115	0.230722	-3.04236
MNDA	-0.673939	10.3929	-2.55485	0.0166696	0.235296	-3.12532
CD52	-0.668785	9.71086	-2.36542	0.0255637	0.258186	-3.4851
RAB12	0.666386	7.50965	3.25609	0.00307543	0.165369	-1.67227
IDH1	-0.658941	8.55355	-2.77113	0.0100622	0.212178	-2.6956
TAOK1	-0.656326	7.16581	-2.95523	0.00646707	0.202944	-2.31588
ACTR3	-0.655798	9.4524	-2.48779	0.0194258	0.243951	-3.25457
IRS2	-0.653499	9.31162	-4.21145	0.000258614	0.0716142	0.493677
HHEX	0.651857	8.83414	4.21813	0.000254074	0.0716142	0.509209
YOD1	0.651425	7.47587	4.8414	4.83036e-05	0.0519742	1.96297
CHMP5	-0.650368	8.87664	-4.51466	0.000115511	0.0716142	1.20019
CXXC5	0.649202	8.76296	2.723	0.0112745	0.212178	-2.79284
SNHG9	0.640306	8.25998	3.23445	0.00324683	0.170698	-1.7194
NUAK2	0.636523	7.91145	3.65267	0.00111895	0.12101	-0.790146
CLP1	0.636275	6.98924	5.00464	3.12424e-05	0.0519742	2.34327
CEPT1	-0.632369	8.12699	-2.88014	0.00775476	0.208566	-2.47218
FRAT2	-0.630051	9.50162	-3.13718	0.00413734	0.184904	-1.92975
DUSP2	-0.626385	8.66639	-2.50287	0.0187716	0.240094	-3.22568
DUSP12	0.626275	8.33282	4.47848	0.000127202	0.0716142	1.11573
DPYD	-0.62442	9.21319	-2.70676	0.0117138	0.212178	-2.82546
CLEC2B	0.624108	7.44159	2.94548	0.0066221	0.202944	-2.33629
NLRP12	-0.618484	8.41188	-2.83873	0.0085653	0.209241	-2.55756
RTN1	-0.616399	9.16816	-2.4179	0.0227413	0.253545	-3.38711
TLR5	-0.614136	7.93383	-2.8276	0.00879625	0.209973	-2.58039
RAB10	-0.610366	10.2113	-2.56976	0.0161083	0.233093	-3.09632
ISG15	-0.608454	8.30056	-2.84083	0.00852219	0.209097	-2.55323
ID1	0.606465	7.79989	2.56821	0.0161659	0.233093	-3.09934
P2RY2	0.603612	7.3574	2.50034	0.0188799	0.240369	-3.23054
ANPEP	-0.596868	8.09225	-2.81852	0.00898923	0.209973	-2.599
RGS18	-0.596727	9.40399	-2.70981	0.0116302	0.212178	-2.81935
NACC2	0.596073	8.35756	2.54717	0.0169659	0.236873	-3.14023
MAT2A	-0.595816	9.39062	-2.05356	0.0499666	0.319532	-4.03831
C9orf89	0.591513	8.22696	2.60312	0.0149155	0.229155	-3.03109
WASPIP	-0.59061	9.10047	-3.72273	0.000933196	0.105671	-0.631268
LPXN	-0.587004	9.78531	-2.5932	0.0152614	0.231847	-3.05054
FAM160B1	0.586785	8.20326	4.08669	0.000359687	0.0775146	0.204346
ZDHHC1	0.58595	8.21349	3.87442	0.000628407	0.0881415	-0.284865
VPS35	-0.585882	8.07916	-3.33551	0.00251811	0.156744	-1.49831
MYOF	-0.585685	8.11244	-3.31703	0.00263838	0.156744	-1.53893
PIK3IP1	0.57927	8.01375	3.62048	0.00121596	0.125023	-0.862879
YWHAG	-0.574977	8.63088	-3.53403	0.0015189	0.140571	-1.05734
RHOB	-0.573667	10.1647	-2.75223	0.0105231	0.212178	-2.7339
PREP	-0.569692	7.43607	-3.43227	0.00197011	0.143635	-1.28441
TBC1D9	-0.568151	8.16059	-2.85428	0.00825204	0.208566	-2.52558
TOP1MT	0.567724	7.64699	2.71202	0.0115698	0.212178	-2.81491
WDR40A	-0.567131	8.17455	-2.73708	0.0109066	0.212178	-2.76449
GIMAP1	-0.567006	8.17459	-2.69363	0.0120804	0.212178	-2.85174
SLC30A1	0.566812	7.99292	4.78541	5.60924e-05	0.0519742	1.83234
NCOA7	-0.565641	8.63546	-4.04684	0.00039955	0.0784852	0.112172
HCP5	-0.565195	9.30634	-2.42555	0.0223545	0.253545	-3.37271
STK38	-0.563983	9.27319	-2.51798	0.0181366	0.23756	-3.19663
OBFC2A	-0.563727	7.95366	-3.7621	0.000842423	0.102637	-0.541658
DUSP19	0.563221	8.31405	2.15908	0.0400299	0.300068	-3.857
ST6GAL1	-0.56319	8.30836	-2.72406	0.0112466	0.212178	-2.79072
PCMT1	-0.560752	9.62765	-2.79882	0.00942151	0.212178	-2.63926
CIRBP	0.559702	9.73999	3.31852	0.00262849	0.156744	-1.53566
VAV3	0.5595	7.79001	3.48353	0.00172862	0.141051	-1.1703
TMEM2	-0.556594	7.74104	-4.24533	0.0002364	0.0716142	0.57244
CCR1	-0.552728	8.55714	-2.23047	0.0343507	0.287001	-3.73084
CHMP1B	-0.552518	10.4357	-3.07285	0.00485012	0.192474	-2.0674
SERTAD2	0.55202	9.37204	3.57914	0.00135265	0.131102	-0.95603
LFNG	-0.54755	9.31791	-3.56902	0.00138834	0.132304	-0.978792
RPPH1	-0.547305	7.71302	-2.1262	0.0429175	0.307596	-3.91416
RNASEL	-0.546795	7.32691	-3.43605	0.00195127	0.143635	-1.27603
LOC285074	0.546259	8.50815	3.49771	0.00166702	0.140746	-1.13861
C16orf87	0.544182	7.75589	3.19491	0.00358404	0.176002	-1.80522
IER5	0.543141	9.32749	2.13679	0.0419679	0.306248	-3.89582
TIGA1	0.536141	8.76079	4.00696	0.000443795	0.0791024	0.0200711
LEPROTL1	-0.536045	8.08882	-3.01877	0.00553887	0.200302	-2.18219
ANKDD1A	0.53584	6.77814	2.84607	0.00841591	0.208566	-2.54246
LOC727762	0.530744	6.92047	4.19584	0.000269527	0.0716142	0.457428
SAMD9	-0.527702	7.81629	-2.84008	0.00853766	0.209097	-2.55479
CDCA4	0.527632	7.29364	3.3564	0.00238859	0.156744	-1.45232
RNF10	0.524713	7.88606	2.84142	0.00851025	0.209097	-2.55203
SERTAD3	0.524625	7.44473	2.5384	0.0173102	0.237204	-3.15722
C22orf32	0.523206	7.18879	3.87232	0.000631872	0.0881415	-0.289684
MOBKL1B	-0.52177	8.34479	-3.32325	0.00259729	0.156744	-1.52527
TMEM176B	-0.521695	6.76028	-2.55866	0.0165247	0.235296	-3.11793
C17orf91	0.521013	9.20866	2.41393	0.0229441	0.253545	-3.39456
IFIT2	-0.520341	8.50961	-2.0797	0.0473195	0.315991	-3.99398
GPR1	0.517842	7.50746	2.44573	0.0213633	0.249368	-3.33461
ELF4	0.517128	8.91499	2.49732	0.01901	0.241071	-3.23633
CHIC2	-0.51709	8.7781	-4.83452	4.91992e-05	0.0519742	1.94692
BCL11A	0.515371	7.87349	2.74641	0.0106687	0.212178	-2.74565
GCA	-0.514887	10.1331	-2.56753	0.0161913	0.233093	-3.10067
XPO1	-0.512755	8.90824	-2.3471	0.0266223	0.259352	-3.519
FAM117B	-0.512545	8.83274	-2.50482	0.0186885	0.239836	-3.22194
COPB2	-0.512291	8.47833	-2.87568	0.00783853	0.208566	-2.48142
EXOSC3	-0.511133	7.64384	-2.78975	0.0096269	0.212178	-2.65773
PTPRE	-0.510819	10.5736	-3.95053	0.000514755	0.0854228	-0.109987
MAD2L1BP	0.510604	7.09336	4.85954	4.60195e-05	0.0519742	2.00529
FAR1	-0.509521	8.14045	-2.55325	0.016731	0.235296	-3.12844
C20orf11	0.509027	8.94012	3.44028	0.00193035	0.143635	-1.26662
LYAR	-0.507649	8.55995	-3.4421	0.00192139	0.143635	-1.26256
OAS1	-0.50701	8.0749	-2.19196	0.0373168	0.294405	-3.79923
FEM1B	0.504169	6.93444	4.22875	0.000247022	0.0716142	0.533895
DOCK10	-0.501562	8.97076	-3.89775	0.000591165	0.0881415	-0.231318
KTI12	0.50129	7.73789	4.47189	0.000129455	0.0716142	1.10034
RNF149	-0.500108	10.2269	-3.35798	0.00237908	0.156744	-1.44884
GIMAP5	-0.498555	6.84711	-2.8158	0.00904769	0.209973	-2.60456
UBAP2L	-0.497633	7.77616	-2.48873	0.0193844	0.243889	-3.25278
OAS3	-0.497319	8.59149	-2.53358	0.0175019	0.237204	-3.16654
PRIC285	-0.496355	8.41673	-3.53015	0.00153408	0.140624	-1.06602
IFI16	-0.495644	9.04009	-2.66505	0.0129161	0.21845	-2.90874
ANKRD49	0.494396	7.58141	3.65621	0.00110876	0.12101	-0.78214
RBM14	-0.49412	8.44128	-2.42178	0.0225445	0.253545	-3.37982
VNN2	-0.494063	10.0981	-2.9615	0.00636928	0.202944	-2.30274
ZFAND2A	0.492861	8.68079	3.09712	0.00456839	0.188716	-2.01561
KLF9	0.490948	8.45576	2.57641	0.0158637	0.232577	-3.08335
GRPEL1	0.490801	8.47703	2.57202	0.0160248	0.233093	-3.09191
NCF1C	-0.490526	8.77176	-2.61505	0.0145091	0.228138	-3.00763
NR4A3	-0.489984	6.71987	-2.66436	0.0129368	0.21845	-2.9101
JUP	-0.489668	7.41827	-2.19348	0.0371959	0.294328	-3.79656
GGA2	0.489506	8.13695	4.07551	0.00037046	0.0775146	0.178467
NSL1	-0.489472	8.79535	-2.81153	0.00914029	0.209973	-2.61329
BRPF1	0.487452	9.95845	3.13454	0.00416449	0.184904	-1.93542
GYPC	0.486433	7.80731	2.55658	0.0166039	0.235296	-3.12198
LOC100133823	0.485378	6.98345	2.72526	0.0112148	0.212178	-2.7883
TNFAIP6	-0.484206	6.63314	-2.30633	0.0291232	0.266752	-3.59385
M6PR	-0.483519	8.90254	-2.92472	0.00696365	0.205637	-2.37961
C3orf38	0.483507	7.90695	4.21557	0.000255802	0.0716142	0.503263
MGAT2	-0.478655	7.54016	-2.84969	0.00834319	0.208566	-2.53501
ADK	0.477902	7.77789	2.5149	0.0182646	0.23756	-3.20257
PTPRC	-0.476655	7.20914	-2.74296	0.010756	0.212178	-2.75262
C12orf41	0.476156	8.66697	2.89913	0.00740785	0.207476	-2.43283
DOCK8	-0.475864	9.80544	-2.90208	0.00735537	0.207476	-2.42671
LPP	0.475341	9.24511	3.72954	0.000916835	0.105054	-0.615781
FKBP5	-0.475146	8.78265	-3.1318	0.00419284	0.184904	-1.9413
CYSLTR1	-0.474768	7.71554	-3.62303	0.00120797	0.125023	-0.857115
C15orf39	0.474759	9.25912	2.40855	0.0232224	0.255154	-3.40467
CBX6	0.47452	8.78558	3.23818	0.00321665	0.170618	-1.71129
CKS2	-0.474343	7.04003	-3.83441	0.000697698	0.0926558	-0.37653
FER1L3	-0.47372	8.3688	-3.00742	0.00569477	0.200302	-2.20616
HSPH1	-0.473644	8.10969	-2.39784	0.0237846	0.255933	-3.42473
UPLP	0.473423	8.84977	2.73257	0.0110232	0.212178	-2.77358
STT3A	-0.472781	7.29285	-2.19555	0.0370314	0.294225	-3.7929
AASDHPPT	-0.472526	7.39785	-3.01188	0.00563301	0.200302	-2.19675
DNAJC3	0.472349	6.7802	3.35543	0.00239448	0.156744	-1.45446
SAP30	-0.471747	8.28852	-2.84742	0.00838885	0.208566	-2.5397
RHOU	0.471549	8.69224	2.30953	0.0289196	0.266752	-3.58801
BAZ1A	-0.470723	8.77833	-2.63274	0.0139256	0.22489	-2.97276
CWC15	0.470265	8.38492	4.80382	5.34021e-05	0.0519742	1.8753
MIDN	0.47023	8.96375	2.65009	0.0133747	0.221317	-2.93843
LOC727908	-0.470213	7.10413	-2.22158	0.0350161	0.288792	-3.7467
ARCN1	-0.47013	8.68179	-2.76233	0.0102743	0.212178	-2.71344
LOC650298	0.469596	7.09327	2.35162	0.0263578	0.258608	-3.51067
LOC284837	-0.468412	7.11642	-3.15697	0.00393901	0.184904	-1.88716
OLIG1	-0.468323	7.38836	-2.79852	0.00942814	0.212178	-2.63986
TLR7	-0.468053	7.72042	-2.41794	0.0227391	0.253545	-3.38703
TADA2B	0.467354	7.65225	2.76889	0.0101159	0.212178	-2.70015
TLR4	-0.466586	7.70938	-3.39601	0.00216037	0.148526	-1.36481
GIMAP6	-0.466515	8.23199	-2.23861	0.0337516	0.285215	-3.71628
FASTKD5	0.465951	7.75533	4.17369	0.000285807	0.0716142	0.405993
PLSCR1	-0.465703	7.21358	-2.95502	0.00647047	0.202944	-2.31633
LOC441506	0.465689	8.92778	3.51637	0.00158925	0.140746	-1.09689
IFI44	-0.464944	8.90963	-2.28799	0.0303164	0.271185	-3.62725
CD55	-0.464413	8.28611	-3.06958	0.00488935	0.192474	-2.07437
STK3	-0.461938	7.63944	-3.06709	0.00491935	0.192474	-2.07966
UIMC1	0.460628	9.5296	2.71823	0.0114019	0.212178	-2.80243
IFIH1	-0.460185	7.75553	-2.90522	0.00729979	0.207476	-2.42019
ITGAE	0.459816	8.25382	2.98096	0.00607456	0.202361	-2.26189
MFSD1	-0.459259	10.2451	-2.82879	0.00877132	0.209973	-2.57796
C5orf51	-0.459074	8.06213	-2.54368	0.0171024	0.237204	-3.14701
RLF	0.459047	7.49293	2.8365	0.00861108	0.209343	-2.56214
TMED10	-0.458198	7.92189	-3.06954	0.00488982	0.192474	-2.07445
CCRL2	-0.45672	6.60212	-2.25165	0.0328116	0.280509	-3.69289
CD79A	0.456118	6.92715	2.15646	0.0402531	0.300934	-3.86157
KRT10	0.454886	8.47062	4.01872	0.00043026	0.079039	0.0472318
IL1RN	-0.453826	8.39512	-2.2024	0.0364912	0.29196	-3.78078
ZC3H4	-0.453638	7.77184	-2.60818	0.0147419	0.228806	-3.02115
KLF10	0.452883	8.13126	2.46428	0.0204879	0.246803	-3.29941
CAPZA1	-0.45237	7.35503	-2.23625	0.0339249	0.285501	-3.72052
APAF1	-0.452326	8.23776	-2.27704	0.0310495	0.273914	-3.6471
C12orf47	0.45147	8.63033	3.9063	0.000578077	0.0881415	-0.211694
ANKFY1	-0.448994	7.96626	-2.81811	0.0089981	0.209973	-2.59985
TFAM	0.448421	8.38939	3.62037	0.00121629	0.125023	-0.863119
UBE2J1	0.448164	9.31149	2.47967	0.0197867	0.245836	-3.27009
BAG4	0.44742	7.36911	2.71042	0.0116134	0.212178	-2.81811
IKZF5	0.446834	7.45244	3.40793	0.00209598	0.148171	-1.33842
ADAMTSL4	0.446637	7.03344	4.20166	0.000265403	0.0716142	0.470951
ATM	-0.446417	8.02579	-2.57622	0.0158708	0.232577	-3.08373
APBB1IP	-0.446064	10.1191	-2.99669	0.00584593	0.202361	-2.22878
IFNAR2	0.445433	8.13353	2.33745	0.0271962	0.262443	-3.53681
SEMA4B	-0.444817	7.68816	-3.28062	0.0028917	0.163721	-1.6187
HK3	-0.443805	9.37538	-2.45398	0.0209699	0.247812	-3.31898
G3BP1	-0.442582	6.90826	-2.81756	0.00900989	0.209973	-2.60097
IDS	0.442433	8.80986	2.35885	0.0259393	0.25857	-3.49729
METTL13	-0.44181	7.43689	-2.30655	0.029109	0.266752	-3.59345
LOC388796	0.441545	7.02265	4.18295	0.000278883	0.0716142	0.427502
GNG2	0.441479	8.50721	3.11784	0.00434025	0.184904	-1.97124
BTG1	-0.44139	11.6877	-3.50479	0.00163709	0.140746	-1.12279
ITCH	0.441035	7.42502	3.8053	0.000752753	0.0953322	-0.443075
LOC730278	-0.440716	10.0507	-2.8575	0.00818853	0.208566	-2.51894
TMEM167B	0.440359	8.5171	2.94872	0.00657011	0.202944	-2.3295
STAT2	-0.439173	10.4044	-2.46531	0.0204403	0.246803	-3.29746
MED20	-0.438573	7.81007	-2.63368	0.0138952	0.224775	-2.9709
PADI4	-0.436178	10.3722	-2.30482	0.0292196	0.266752	-3.5966
DYRK2	0.435656	7.3819	4.25495	0.000230447	0.0716142	0.594806
INTS3	-0.43525	8.0416	-2.51944	0.0180765	0.23756	-3.19383
SMAD7	0.435199	7.05272	2.13431	0.0421886	0.306491	-3.90012
RAD23B	0.434021	7.86325	2.70108	0.0118711	0.212178	-2.83684
ANAPC1	0.433981	7.38705	4.39339	0.000159539	0.0716142	0.917218
ZNF211	0.433518	6.99894	4.80581	5.31192e-05	0.0519742	1.87994
RBBP6	0.432768	7.80639	3.32812	0.00256558	0.156744	-1.51457
NAPB	0.431549	6.84532	4.9516	3.59932e-05	0.0519742	2.21981
MYC	-0.431453	7.06089	-4.43593	0.000142464	0.0716142	1.01644
PRKAR1A	-0.431128	10.5902	-2.57691	0.0158457	0.232577	-3.08239
SMAD6	0.43047	6.383	2.49368	0.0191679	0.242114	-3.2433
LOC201175	0.42954	7.01057	2.32736	0.0278077	0.264214	-3.55535
NARS	-0.427978	9.93248	-2.24341	0.0334034	0.283018	-3.7077
LOC728532	-0.426203	7.95233	-2.89168	0.00754221	0.208566	-2.44829
SLC16A3	-0.425979	9.93283	-2.7481	0.0106262	0.212178	-2.74224
SIGLEC9	-0.424272	7.15787	-3.23699	0.00322623	0.170618	-1.71387
FAM110A	0.423296	8.76305	2.14303	0.0414169	0.303377	-3.88498
GART	-0.423137	7.39689	-2.89872	0.00741523	0.207476	-2.43368
SEC22B	-0.422645	7.5179	-3.6067	0.00125997	0.125023	-0.893975
CHM	-0.421887	7.2003	-3.15655	0.00394308	0.184904	-1.88805
NFE2L2	-0.421388	8.7903	-2.3598	0.0258844	0.25857	-3.49553
SNORD36C	0.421031	7.00538	3.9824	0.000473402	0.081366	-0.0365585
PARP4	-0.420393	9.51181	-2.45369	0.0209836	0.247812	-3.31953
CHMP4B	0.420386	8.90129	2.90237	0.00735033	0.207476	-2.42612
ZMPSTE24	-0.42018	9.09973	-2.79642	0.00947547	0.212178	-2.64415
ACOX1	-0.41847	7.3182	-4.10363	0.000343955	0.0769899	0.243571
NOTCH2	0.417804	8.89893	2.5374	0.0173498	0.237204	-3.15916
IFNAR1	-0.417373	7.66411	-2.72736	0.0111594	0.212178	-2.78407
ZNF146	-0.41734	7.75978	-2.76178	0.0102877	0.212178	-2.71455
LOC389322	-0.417334	8.59762	-2.33301	0.0274638	0.263441	-3.54497
SKP1	0.417317	8.83647	2.5359	0.0174094	0.237204	-3.16206
ZNF317	0.416839	7.63632	2.96122	0.00637359	0.202944	-2.30333
PLCXD1	-0.416532	7.1007	-2.18339	0.0380077	0.296739	-3.81435
SDF2L1	0.416456	8.88086	2.97018	0.00623624	0.202462	-2.28454
FAM168B	0.416376	7.32074	3.48005	0.00174407	0.141051	-1.17806
SETD8	0.415838	6.99814	3.73762	0.000897798	0.104112	-0.597409
KIAA0831	0.414438	7.61412	3.273	0.00294766	0.164162	-1.63537
LMNA	0.413853	7.28541	2.31158	0.0287897	0.266752	-3.58426
TDP1	0.413837	7.3425	2.17858	0.0384	0.296923	-3.82281
AARS	-0.413619	8.30255	-2.07448	0.0478388	0.315991	-4.00288
NME4	0.413299	7.92914	2.55293	0.0167433	0.235296	-3.12906
MRPS30	0.413132	8.36878	4.14571	0.000307762	0.072249	0.341083
GLCE	-0.412064	7.49677	-2.47553	0.0199733	0.245836	-3.278
VPS37A	-0.411754	7.57846	-3.51219	0.00160637	0.140746	-1.10625
UHRF1BP1L	0.411719	7.90314	3.20646	0.00348217	0.174562	-1.78018
FBXL10	0.411393	9.70254	3.89668	0.000592828	0.0881415	-0.23378
THUMPD2	0.411052	6.91472	3.93666	0.000533829	0.085635	-0.141884
C17orf44	-0.410735	7.20692	-2.30872	0.028971	0.266752	-3.58949
FAM100B	0.41025	7.6848	2.14847	0.0409417	0.301965	-3.87551
SEC63	0.41003	7.22543	3.60922	0.00125181	0.125023	-0.888292
FAHD1	-0.409819	7.65339	-3.53522	0.00151425	0.140571	-1.05466
MAPK1	-0.409562	8.93736	-2.80175	0.00935588	0.211883	-2.63327
ETS2	-0.409297	8.20263	-2.20495	0.0362917	0.291831	-3.77626
PTGES	0.408624	6.25118	2.44931	0.0211919	0.249354	-3.32784
YIPF4	-0.40853	7.49473	-3.43039	0.00197959	0.143635	-1.2886
SLC25A25	0.4083	7.99862	2.36284	0.0257107	0.25857	-3.4899
ETNK1	0.408075	7.37181	2.1504	0.040775	0.301428	-3.87216
C17orf87	-0.407702	7.77818	-2.81967	0.00896458	0.209973	-2.59665
MED10	0.407244	8.55241	4.42142	0.000148072	0.0716142	0.982598
OSTF1	-0.406831	9.87944	-2.1986	0.0367897	0.293373	-3.7875
CD63	0.406568	9.18138	2.94552	0.00662133	0.202944	-2.33619
AGFG1	0.405302	7.95428	2.51223	0.0183758	0.23756	-3.2077
HPSE	-0.404815	8.79701	-2.50532	0.0186674	0.239836	-3.22099
TUBB	0.404677	9.0833	2.73841	0.0108722	0.212178	-2.7618
TMCO1	-0.404296	9.38031	-3.51217	0.00160646	0.140746	-1.1063
GPR132	-0.403002	6.81693	-2.76618	0.0101809	0.212178	-2.70563
SFRS18	0.402844	9.35576	2.79081	0.00960284	0.212178	-2.65559
TSPAN3	0.402378	7.68251	3.783	0.00079782	0.0989381	-0.494012
SEMA4D	-0.401886	9.67595	-3.46901	0.00179394	0.141051	-1.20267
PHF13	0.400833	7.05315	4.02609	0.000421989	0.079039	0.0642532
LOC100128353	0.400454	8.82608	3.74508	0.000880553	0.103367	-0.580426
NUDT7	-0.400229	7.23698	-2.73751	0.0108955	0.212178	-2.76362
TCEB3	0.399748	7.3968	3.83275	0.000700717	0.0926558	-0.380314
SKAP2	-0.399482	9.34068	-2.57411	0.0159481	0.232577	-3.08785
PNPLA8	-0.398333	8.07655	-2.18105	0.0381984	0.296739	-3.81847
CCDC56	-0.397081	8.49702	-2.0905	0.0462629	0.314464	-3.97556
C3orf10	0.396882	8.91713	3.33008	0.00255292	0.156744	-1.51026
ATP6V1D	-0.396572	8.65678	-2.20806	0.0360504	0.29179	-3.77075
PEBP1	0.396401	7.75164	3.61207	0.00124264	0.125023	-0.881861
ADAM10	-0.396214	8.03124	-2.70383	0.0117946	0.212178	-2.83132
EVL	0.396037	9.60044	2.17134	0.0389984	0.297503	-3.83553
ATXN2	-0.395479	8.54746	-2.40044	0.0236471	0.25516	-3.41987
CEP110	-0.395126	7.68551	-2.62508	0.0141756	0.226858	-2.98788
WIPF1	-0.394837	8.44112	-3.33021	0.00255209	0.156744	-1.50998
CLCF1	0.394831	6.62836	3.14872	0.00402051	0.184904	-1.90492
NGDN	0.393858	8.18803	3.49341	0.00168545	0.141051	-1.14821
JMJD1A	0.393351	7.38981	2.80778	0.00922258	0.209973	-2.62097
C20orf7	0.393122	7.40516	2.85605	0.0082169	0.208566	-2.52192
UBA3	-0.393116	7.77373	-2.93043	0.00686814	0.205298	-2.36772
ELK1	0.392584	7.57335	3.12181	0.0042979	0.184904	-1.96274
ARPC5L	0.39248	7.22847	3.06904	0.00489582	0.192474	-2.07551
SEC14L1	0.392376	7.82319	2.40064	0.0236363	0.25516	-3.41948
MLEC	-0.392126	7.67661	-2.84877	0.00836178	0.208566	-2.53692
ANTXR2	-0.391659	8.87589	-2.50112	0.0188467	0.240317	-3.22905
FNIP1	0.391647	7.81071	2.89898	0.00741057	0.207476	-2.43314
OMA1	-0.391508	7.25933	-3.07199	0.00486041	0.192474	-2.06923
DDX60	-0.391432	7.24018	-2.62612	0.0141416	0.226855	-2.98584
BAZ2B	-0.390883	7.781	-2.99219	0.00591059	0.202361	-2.23827
SLC16A6	-0.390686	7.17196	-2.21933	0.0351861	0.288792	-3.75071
FAM107B	0.390497	8.45585	2.74519	0.0106996	0.212178	-2.74812
TCF7L2	0.389976	7.21457	2.15205	0.0406318	0.301369	-3.86927
EIF4A3	-0.389628	9.70935	-2.76714	0.010158	0.212178	-2.7037
SNN	0.388899	7.55734	3.00189	0.00577216	0.200567	-2.21782
PLXNC1	-0.388654	7.04959	-2.63652	0.0138039	0.224375	-2.9653
LOC730820	-0.388366	7.72304	-3.24581	0.00315575	0.168745	-1.69468
ZFP36L2	-0.387735	9.58889	-2.31653	0.0284779	0.265516	-3.5752
RIOK3	0.387434	9.84534	3.31462	0.00265447	0.156744	-1.54422
RNU4ATAC	-0.387398	7.04078	-2.07547	0.0477393	0.315991	-4.00118
LOC728499	0.387226	7.17704	2.46779	0.020326	0.246318	-3.29273
CDC42SE2	0.386779	9.43049	2.92465	0.00696496	0.205637	-2.37977
HERC4	-0.386462	7.45075	-2.18458	0.0379113	0.296663	-3.81226
EAPP	0.386178	8.34071	2.29358	0.0299478	0.269249	-3.61708
LYSMD2	-0.385671	9.22871	-2.42379	0.0224431	0.253545	-3.37604
POLR2C	0.385337	7.58132	2.71222	0.0115643	0.212178	-2.8145
C6orf136	0.38477	7.24518	4.26476	0.000224528	0.0716142	0.617621
NME1-NME2	0.384684	9.55408	4.23911	0.000240335	0.0716142	0.557961
SNORD21	0.383555	6.48159	4.11368	0.000334943	0.0767579	0.266855
ATG4C	-0.38304	7.79839	-2.50888	0.0185167	0.238585	-3.21414
ARPC1A	0.382173	9.03263	2.84927	0.00835166	0.208566	-2.53588
USO1	-0.381978	8.34716	-2.23481	0.0340306	0.285501	-3.72309
ATP6V1B2	-0.381938	11.1022	-2.46953	0.0202462	0.246318	-3.28943
FTH1	-0.3811	10.7257	-2.58951	0.0153918	0.231847	-3.05775
TMEM49	-0.380268	10.479	-2.54678	0.016981	0.236873	-3.14098
ATL3	0.380187	7.9791	2.21094	0.0358273	0.291003	-3.76562
GAS7	0.380103	9.9709	2.87988	0.0077597	0.208566	-2.47273
CCDC69	0.379808	6.9047	3.26464	0.00301022	0.164162	-1.65363
TUBB6	0.379583	7.36375	2.09217	0.0461016	0.314238	-3.9727
RP5-1022P6.2	0.379312	8.46105	2.10185	0.0451749	0.311467	-3.95611
ACADM	-0.37891	8.11834	-2.53439	0.0174698	0.237204	-3.16498
SFT2D1	-0.378871	9.36255	-2.89426	0.00749539	0.208566	-2.44293
LOC100130775	0.378717	7.28354	2.66735	0.012847	0.218081	-2.90417
C11orf82	-0.378694	7.14463	-2.52023	0.0180438	0.23756	-3.1923
MS4A7	-0.37859	9.81723	-2.55369	0.0167144	0.235296	-3.12759
TNFAIP8L2	-0.378498	6.95874	-2.52633	0.0177946	0.23756	-3.18055
DNAJA3	-0.377997	7.65354	-2.30861	0.0289779	0.266752	-3.58969
CIR1	0.377952	8.1216	2.77451	0.009982	0.212178	-2.68874
LOC648249	0.377099	8.99018	2.60396	0.0148864	0.229155	-3.02943
BPI	0.376904	6.8299	2.99003	0.00594184	0.202361	-2.24282
TMEM131	-0.376725	9.83531	-2.5252	0.0178405	0.23756	-3.18273
FBXO7	0.376187	8.28788	3.30651	0.00270933	0.158044	-1.56203
BCL6	0.376048	10.0754	2.42478	0.0223931	0.253545	-3.37416
LOC642236	0.375802	8.96021	2.82804	0.00878709	0.209973	-2.5795
BCL2L11	0.375532	7.04743	2.5898	0.0153816	0.231847	-3.05719
SPOP	-0.374951	8.55694	-2.62084	0.0143156	0.227738	-2.99623
PPP1R10	-0.37394	6.68977	-3.68524	0.00102848	0.115106	-0.716373
ECHDC1	-0.373332	7.80894	-2.07452	0.0478342	0.315991	-4.0028
MS4A4A	-0.372959	6.93141	-2.70527	0.0117547	0.212178	-2.82843
C20orf45	0.372544	7.3727	3.42645	0.00199952	0.143635	-1.29734
TIMM22	0.372536	7.17146	3.34067	0.00248555	0.156744	-1.48698
SKIV2L2	-0.37188	7.52089	-4.25845	0.000228319	0.0716142	0.602941
FAM46A	0.371727	9.68297	2.27663	0.0310768	0.273914	-3.64783
LOC644511	0.371587	9.59262	3.59411	0.00130152	0.127828	-0.922345
HPS6	0.370799	7.65566	2.05353	0.0499698	0.319532	-4.03837
NRBF2	-0.370023	7.18655	-2.55688	0.0165925	0.235296	-3.1214
LOC400027	0.369562	8.52904	3.00443	0.00573654	0.200302	-2.21247
ATP6V1A	-0.369305	10.2574	-2.65594	0.0131936	0.220466	-2.92683
SAMD8	0.369302	6.62721	2.60193	0.0149566	0.229231	-3.03342
NUFIP2	0.368827	9.32257	2.33075	0.027601	0.263552	-3.54913
SNORD14A	0.368225	7.41926	3.02182	0.00549758	0.200302	-2.17573
ASH2L	-0.36773	8.16692	-2.41928	0.022671	0.253545	-3.38451
DYNLL2	0.367584	8.2586	2.32371	0.0280322	0.264779	-3.56205
NFKB1	-0.366881	10.1688	-3.2841	0.00286653	0.163721	-1.6111
BRSK1	-0.36682	7.95745	-2.27961	0.0308757	0.272892	-3.64244
NDUFAF1	-0.366813	6.94712	-3.49901	0.00166151	0.140746	-1.13572
TBCC	0.36631	7.00194	3.16469	0.0038641	0.184673	-1.8705
FAM111A	-0.366266	9.53995	-2.13569	0.0420661	0.306491	-3.89774
RNF34	-0.366232	7.80604	-2.10556	0.0448251	0.310613	-3.94976
INTS6	-0.366194	7.44132	-2.53566	0.0174191	0.237204	-3.16253
MRPL44	0.366117	7.6285	3.13035	0.00420792	0.184904	-1.94441
LOC389141	0.365474	10.6778	2.98224	0.00605573	0.202361	-2.25921
NET1	0.365213	6.58097	2.52026	0.0180427	0.23756	-3.19225
WSB1	-0.364668	9.71928	-2.11468	0.0439725	0.310063	-3.93405
NENF	0.364588	7.94524	3.23244	0.00326322	0.170698	-1.72378
USP30	0.364109	6.3852	2.83628	0.00861568	0.209343	-2.5626
LOC100130070	0.363793	9.18545	2.21172	0.0357677	0.291003	-3.76425
FAR2	-0.362908	7.36365	-2.85176	0.00830206	0.208566	-2.53077
PLCG2	-0.362741	8.8754	-3.03604	0.00530932	0.199591	-2.14562
OTUD1	-0.362559	9.19179	-2.45842	0.0207609	0.24749	-3.31055
ZFAND5	-0.361176	11.4547	-4.07901	0.000367049	0.0775146	0.186579
C14orf32	-0.360727	7.7396	-3.80976	0.000744045	0.0953322	-0.432882
SMEK2	-0.360668	8.23249	-3.03558	0.00531537	0.199591	-2.14661
BAG5	0.360336	8.47113	3.31188	0.00267288	0.156869	-1.55024
MKLN1	0.358834	8.68745	3.13558	0.0041537	0.184904	-1.93317
ZNF395	0.358827	8.01203	3.00514	0.00572649	0.200302	-2.21096
LOC389517	0.358119	11.7338	2.52702	0.0177665	0.23756	-3.17922
RPS21	0.357994	7.66039	2.15085	0.0407357	0.301369	-3.87136
PATL1	0.357731	9.24586	2.8258	0.00883428	0.209973	-2.58409
LMNB1	-0.357572	7.67313	-2.07417	0.0478692	0.315991	-4.0034
MARCKSL1	0.357551	8.46003	2.0853	0.0467697	0.315546	-3.98445
PSMD4	0.357099	9.12033	2.97152	0.0062159	0.202462	-2.28173
C5orf32	0.356625	7.36333	2.77291	0.01002	0.212178	-2.69199
PATE2	0.356405	7.76328	2.73994	0.010833	0.212178	-2.75871
COPS5	-0.35511	8.94577	-2.54609	0.0170082	0.236908	-3.14233
ZMYM5	0.354849	6.70837	4.15742	0.000298379	0.0717975	0.368238
SLC25A36	0.354195	7.25673	2.51366	0.0183162	0.23756	-3.20495
SF3A2	0.354071	8.70568	2.58288	0.015629	0.232577	-3.07072
SIRT1	-0.353952	7.65256	-2.60807	0.0147458	0.228806	-3.02137
KTELC1	-0.35385	8.60204	-2.22651	0.0346457	0.288464	-3.73791
LMTK2	0.353475	6.60522	2.25806	0.0323585	0.279578	-3.68136
LOC651309	0.353458	6.79616	3.00667	0.00570517	0.200302	-2.20774
CCDC6	0.353228	9.32755	2.88157	0.00772808	0.208566	-2.46922
LOC647856	0.353097	10.357	2.82274	0.00889898	0.209973	-2.59035
RMI1	-0.353056	6.96867	-2.97812	0.0061168	0.202361	-2.26786
PPTC7	0.353032	8.39305	2.51596	0.0182207	0.23756	-3.20054
SNTB1	-0.35288	8.42031	-3.91711	0.000561926	0.0881415	-0.186853
RRP7A	-0.352758	7.87127	-2.4838	0.0196027	0.244716	-3.26222
FBP1	0.352478	8.88673	2.40074	0.0236309	0.25516	-3.41929
WARS	0.352378	10.8922	2.1945	0.0371147	0.294258	-3.79475
SLC26A11	0.352058	7.28457	2.4406	0.0216115	0.250616	-3.34432
ZBTB34	0.351909	8.08079	2.75892	0.0103576	0.212178	-2.72035
APH1B	0.351439	7.81429	2.70676	0.0117137	0.212178	-2.82545
RNF138	0.350559	7.40123	2.40493	0.0234111	0.25516	-3.41146
SLC35B1	0.350424	8.94632	2.31355	0.0286651	0.266713	-3.58065
PLA2G7	-0.35031	8.52126	-2.28079	0.0307966	0.272693	-3.64031
PSMD8	0.350274	7.84332	2.63197	0.0139505	0.224915	-2.97428
USP39	0.350098	8.26735	3.34921	0.00243242	0.156744	-1.46816
HAVCR2	-0.350064	9.60027	-3.57644	0.0013621	0.131102	-0.962113
GLE1	-0.350014	8.69019	-3.46762	0.00180029	0.141051	-1.20576
BTBD10	-0.349809	7.51848	-3.46949	0.00179172	0.141051	-1.20159
XPC	-0.349706	7.9458	-2.18213	0.0381104	0.296739	-3.81657
ZFP91	0.349668	9.86461	2.84767	0.00838382	0.208566	-2.53918
MGST2	-0.349498	9.22669	-3.6395	0.00115768	0.123808	-0.81992
RGPD5	0.349191	6.31037	2.20249	0.0364838	0.29196	-3.78061
LMO2	0.348364	10.1795	2.9539	0.00648805	0.202944	-2.31867
CD7	0.348101	6.86898	2.30613	0.029136	0.266752	-3.59422
CTNNBIP1	0.347892	7.40756	3.03883	0.00527317	0.199591	-2.13972
LOC401537	0.347313	9.56616	2.47843	0.0198425	0.245836	-3.27246
VEGFB	0.346775	7.48939	2.72663	0.0111786	0.212178	-2.78554
LOC730455	0.346257	7.75496	3.82644	0.000712367	0.0926558	-0.394761
SAP30L	0.345993	8.65599	2.67458	0.0126317	0.216721	-2.88978
RNF20	-0.345946	7.89986	-2.22259	0.0349402	0.288792	-3.74491
SACM1L	-0.34589	7.87553	-2.3286	0.0277319	0.264015	-3.55307
RELB	0.345481	7.26927	2.59682	0.0151343	0.230722	-3.04344
AHCYL1	-0.345449	8.64459	-2.46089	0.0206454	0.24749	-3.30586
RRAGD	0.345448	8.32321	2.22392	0.0348402	0.288792	-3.74254
KIF22	0.344858	7.89263	3.43057	0.00197867	0.143635	-1.28819
HCK	-0.344753	10.4029	-2.67888	0.0125052	0.215703	-2.8812
ING2	0.344309	7.88166	2.14449	0.0412893	0.302903	-3.88245
SMARCA2	-0.344162	9.04152	-2.35678	0.0260586	0.25857	-3.50113
TERF2	-0.343628	7.00776	-2.87129	0.00792157	0.208566	-2.49047
LRPAP1	0.343518	8.67488	3.31701	0.00263853	0.156744	-1.53898
TFCP2	-0.343196	7.62353	-2.22069	0.0350837	0.288792	-3.7483
GPRIN3	0.342731	6.32441	2.1618	0.0397988	0.299502	-3.85224
OSBPL11	-0.34273	7.29056	-3.21433	0.00341438	0.173419	-1.76311
KIDINS220	-0.342559	8.78548	-2.73145	0.0110523	0.212178	-2.77583
TARDBP	0.3421	6.72849	3.40459	0.00211381	0.148171	-1.34581
HSPD1	-0.341963	9.70055	-2.19333	0.0372079	0.294328	-3.79682
UBE2L3	0.341424	7.45507	2.53605	0.0174034	0.237204	-3.16176
PARP1	-0.341032	8.42535	-2.3244	0.0279895	0.264779	-3.56078
TRIM4	-0.34102	8.30094	-2.76413	0.0102305	0.212178	-2.70979
SLC23A2	0.340834	7.1716	3.26125	0.00303592	0.164162	-1.66103
CBLL1	0.340827	8.40122	2.7463	0.0106716	0.212178	-2.74588
H3F3B	0.340822	10.4287	2.38265	0.0246035	0.25691	-3.45308
TRAPPC6B	-0.340675	7.3505	-2.5566	0.0166029	0.235296	-3.12193
STAG3L3	0.340294	6.89849	3.00391	0.00574372	0.200302	-2.21355
MGC16384	0.340246	6.34764	3.14415	0.0040664	0.184904	-1.91476
MSRA	0.33998	7.9106	2.76423	0.0102282	0.212178	-2.70959
PGM1	0.339795	8.76245	2.44506	0.0213954	0.249368	-3.33587
L3MBTL3	0.339488	7.37515	3.46714	0.00180252	0.141051	-1.20683
RAD21	0.339335	8.66951	2.25649	0.0324694	0.279709	-3.6842
CHES1	0.339328	10.039	3.04382	0.00520894	0.198166	-2.12912
LOC648695	-0.33902	8.11011	-2.27259	0.0313521	0.27483	-3.65515
C9orf69	-0.338576	7.72747	-2.38872	0.0242731	0.256304	-3.44176
BTBD11	0.338469	7.47798	2.93275	0.00682959	0.205298	-2.36287
TCEAL3	0.338105	7.90822	2.41535	0.0228717	0.253545	-3.39191
UBE4A	-0.337641	8.00436	-2.97004	0.00623828	0.202462	-2.28482
NCRNA00219	0.337222	8.73634	2.42238	0.022514	0.253545	-3.37868
LOC339290	0.337215	6.79993	3.03396	0.00533646	0.199591	-2.15003
VAMP1	0.337079	6.95831	2.85797	0.0081793	0.208566	-2.51798
IER5L	0.337058	6.3418	4.76395	5.93991e-05	0.0519742	1.78227
SNORA12	0.336957	6.97543	3.04527	0.00519039	0.198166	-2.12604
CLDND2	0.336758	6.57671	3.26327	0.00302059	0.164162	-1.65663
PISD	-0.336742	7.8687	-2.94287	0.00666408	0.20298	-2.34174
LOC100129550	0.335883	8.71505	2.37737	0.0248942	0.25691	-3.46291
SHCBP1	0.335236	12.0039	2.39002	0.0242032	0.256304	-3.43934
SP3	-0.33452	7.6719	-3.26617	0.00299865	0.164162	-1.65029
HSBP1	0.334261	9.96638	2.69611	0.0120105	0.212178	-2.84679
TRIM22	-0.334211	8.69811	-2.10927	0.0444764	0.310112	-3.94337
PSMD9	0.334173	6.69994	3.20301	0.00351229	0.17516	-1.78766
FGL2	-0.33369	11.4616	-2.07259	0.0480275	0.315991	-4.00609
SNORA45	0.333019	7.33636	3.2767	0.00292037	0.164162	-1.62728
UBA1	-0.332865	9.02889	-2.09489	0.0458398	0.314044	-3.96805
ICA1	0.332605	7.99451	2.166	0.0394449	0.298061	-3.8449
CD93	-0.332187	10.6592	-2.56726	0.0162015	0.233093	-3.1012
TRIB3	0.331925	6.66654	2.3838	0.0245409	0.25691	-3.45094
TECPR1	-0.331738	7.69263	-2.74417	0.0107253	0.212178	-2.75017
C1orf128	0.331282	8.89788	3.1795	0.00372429	0.181042	-1.83853
FUT4	0.330967	8.3131	3.31845	0.00262894	0.156744	-1.53581
CKAP5	-0.33087	7.89017	-2.12436	0.043085	0.308035	-3.91736
GOLGA8B	0.330573	6.79068	2.52114	0.0180063	0.23756	-3.19054
KDM5B	0.330463	7.31875	3.05445	0.00507471	0.196686	-2.10655
LOC647000	0.330318	9.60454	2.47296	0.0200898	0.246224	-3.28289
SIL1	0.329959	8.3506	3.0168	0.00556559	0.200302	-2.18635
LLPH	0.329551	8.36801	3.0484	0.00515072	0.197684	-2.11941
PPP3CC	0.329543	7.35354	2.72	0.0113545	0.212178	-2.79887
LOC653052	0.329326	6.13047	2.98149	0.00606685	0.202361	-2.26079
DDA1	0.329259	8.832	2.97638	0.00614274	0.202462	-2.27151
SF3A3	0.329023	8.92741	2.69422	0.0120638	0.212178	-2.85057
MME	0.328785	6.36488	2.07266	0.04802	0.315991	-4.00596
ARHGAP9	-0.328047	9.705	-2.69644	0.0120011	0.212178	-2.84612
SLITRK4	0.3278	7.45193	2.69094	0.0121569	0.212957	-2.85712
LOC100132418	0.326744	7.03124	2.57474	0.0159251	0.232577	-3.08663
SDCCAG10	-0.326183	7.53494	-2.14537	0.0412123	0.302796	-3.88091
LOC645515	0.326049	7.59941	2.88029	0.00775192	0.208566	-2.47187
TMEM93	0.325993	8.78792	3.19778	0.00355845	0.175964	-1.799
ATXN1L	0.325673	7.55722	2.69052	0.012169	0.212957	-2.85797
NETO2	-0.325638	7.08632	-2.97887	0.00610561	0.202361	-2.26628
GLIPR1	-0.325422	9.88324	-2.11388	0.044047	0.310112	-3.93544
RNMTL1	0.325389	7.75599	3.21997	0.00336665	0.173419	-1.75089
CDC42EP4	0.324817	7.96575	2.28155	0.0307451	0.272693	-3.63892
CYB5B	-0.324669	9.2964	-2.86378	0.00806591	0.208566	-2.50599
PSCDBP	-0.324601	8.96277	-2.10975	0.044432	0.310112	-3.94256
TOP1P2	-0.32397	6.92307	-2.26229	0.0320624	0.278484	-3.67374
ELF2	0.323814	8.30422	2.65243	0.013302	0.221143	-2.9338
PMM2	-0.323509	7.31196	-3.45488	0.00185979	0.143635	-1.23413
IREB2	0.322773	7.40445	2.28296	0.0306506	0.272693	-3.63636
SERPINB8	-0.322539	7.51036	-3.48316	0.00173022	0.141051	-1.1711
NRIP1	0.32243	7.72909	2.09335	0.0459881	0.314044	-3.97069
CPNE8	-0.322057	8.23259	-2.39494	0.0239389	0.255933	-3.43014
CPD	0.321997	8.37906	2.1038	0.044991	0.311198	-3.95278
FTSJD1	-0.321958	7.08258	-2.61934	0.0143658	0.227793	-2.9992
MAPK3	0.321438	9.0843	2.39409	0.0239846	0.255933	-3.43174
AAGAB	0.32051	7.319	2.90967	0.00722189	0.207476	-2.41095
PCNA	-0.320328	7.28393	-2.17071	0.0390502	0.297503	-3.83663
CAPZB	0.320073	9.86784	2.26201	0.032082	0.278484	-3.67425
C14orf169	-0.319823	6.77634	-3.74926	0.000871026	0.103367	-0.570899
PLRG1	-0.319096	7.92847	-2.40571	0.02337	0.25516	-3.40999
AKNA	-0.319039	8.55871	-2.34243	0.0268985	0.26132	-3.52762
FGD3	-0.319003	9.49479	-2.23537	0.0339888	0.285501	-3.72208
FAM39DP	0.318952	9.0722	2.86739	0.00799624	0.208566	-2.49853
BAT2D1	-0.318899	8.13902	-2.53822	0.0173174	0.237204	-3.15758
NCRNA00120	-0.318797	6.85845	-2.52462	0.0178639	0.23756	-3.18383
GRK6	0.318751	6.84487	2.35444	0.0261939	0.25857	-3.50546
PREI3	0.318579	8.65352	2.87022	0.00794212	0.208566	-2.4927
PAQR7	0.318546	6.92323	2.6955	0.0120274	0.212178	-2.848
GSTT1	0.318372	6.46253	2.35509	0.0261557	0.25857	-3.50424
LOC100131940	0.317908	8.78787	3.12082	0.00430837	0.184904	-1.96485
NLRC4	-0.317851	7.09481	-2.72427	0.0112411	0.212178	-2.7903
IRF9	-0.317695	9.17148	-2.32675	0.0278448	0.264306	-3.55646
COX19	0.317584	8.01923	2.24471	0.033309	0.282965	-3.70535
DDX28	0.317432	7.31527	2.78557	0.0097232	0.212178	-2.66626
IL15	0.317053	8.09042	4.2376	0.000241298	0.0716142	0.554454
GAPVD1	-0.316778	8.11773	-3.21172	0.00343678	0.173419	-1.76879
VPS24	0.316515	7.78756	2.96288	0.00634797	0.202944	-2.29985
SNAPC2	0.316415	7.50004	2.65924	0.0130924	0.219537	-2.92028
RMND5A	0.316407	6.62698	2.7488	0.0106087	0.212178	-2.74083
PRR14	0.316327	9.38723	3.11772	0.00434164	0.184904	-1.97152
RAPGEF1	0.315532	8.99962	2.33592	0.0272878	0.262476	-3.53961
SYF2	0.315327	9.51959	4.01436	0.000435228	0.079039	0.0371658
XBP1	-0.315218	10.0059	-2.91816	0.0070752	0.20636	-2.39329
AKAP11	-0.314557	7.82893	-2.35543	0.0261365	0.25857	-3.50362
LOC100129541	0.314533	6.28831	4.36915	0.000170161	0.0716142	0.860716
LSM4	0.314122	8.70095	2.66513	0.0129136	0.21845	-2.90857
CLCN3	-0.313883	6.74261	-4.26991	0.00022148	0.0716142	0.629608
VPS41	-0.313188	8.66633	-2.52452	0.017868	0.23756	-3.18403
BANP	-0.312899	9.23572	-2.12374	0.043141	0.308035	-3.91842
ZDHHC6	-0.312675	8.60536	-2.3661	0.0255255	0.258071	-3.48386
JARID2	0.312125	8.36057	2.21152	0.0357825	0.291003	-3.76459
HLA-DPA1	0.311982	11.7281	2.1787	0.0383908	0.296923	-3.82261
STAG3L2	0.311596	7.06187	2.46682	0.0203708	0.246318	-3.29459
COIL	0.311454	7.51434	3.99696	0.000455623	0.0797341	-0.00299379
SFRS7	-0.311217	7.46279	-2.56797	0.0161748	0.233093	-3.09981
LOC729317	0.310928	8.92415	2.54239	0.0171528	0.237204	-3.1495
C10orf54	0.310834	10.9151	2.57739	0.015828	0.232577	-3.08144
LOC652226	0.310468	6.62883	2.19247	0.0372764	0.294328	-3.79834
LOC644935	0.310326	7.5195	2.96944	0.00624741	0.202462	-2.28609
HCCS	-0.310175	7.02438	-4.22703	0.000248154	0.0716142	0.529886
MAD2L2	0.310088	8.1849	2.4611	0.0206357	0.24749	-3.30546
SLC15A4	0.310075	8.64344	2.30241	0.0293742	0.266752	-3.60099
LASS6	-0.309674	8.73287	-2.69442	0.0120582	0.212178	-2.85017
COQ2	-0.309405	8.89167	-2.16842	0.0392417	0.297503	-3.84065
ISCU	0.30876	9.27892	2.86084	0.00812305	0.208566	-2.51205
NEBL	0.308535	6.2258	2.27589	0.031127	0.273914	-3.64917
WDR37	0.308335	8.10834	2.71608	0.0114598	0.212178	-2.80675
JAK2	-0.3082	7.85718	-2.35742	0.0260216	0.25857	-3.49994
ANKS1A	-0.308129	7.63928	-2.87244	0.00789971	0.208566	-2.4881
C14orf147	-0.307946	7.40508	-2.19493	0.03708	0.294225	-3.79398
SNX8	0.307603	6.89954	2.61211	0.0146082	0.228253	-3.01341
LHFPL2	-0.307581	7.37891	-2.41414	0.0229334	0.253545	-3.39417
LOC652624	0.307431	9.36779	2.67684	0.0125651	0.216349	-2.88527
ARHGEF6	-0.307411	10.5005	-3.04804	0.00515519	0.197684	-2.12016
RBM15	0.307359	8.03987	2.72804	0.0111415	0.212178	-2.7827
ZNF280D	0.30731	7.463	2.90599	0.00728631	0.207476	-2.41859
PARP6	0.307197	7.16808	3.33042	0.00255075	0.156744	-1.50952
RABGGTB	0.307187	8.68835	3.61379	0.00123714	0.125023	-0.877984
LAT2	-0.307175	9.54404	-2.76158	0.0102926	0.212178	-2.71497
P2RX4	0.307027	7.55207	2.3006	0.0294908	0.267235	-3.60429
STAT6	-0.306808	8.52502	-2.1785	0.0384072	0.296923	-3.82296
PSMA5	-0.30672	9.82267	-2.66187	0.0130123	0.219341	-2.91506
CPSF2	-0.306668	7.14813	-2.38072	0.0247095	0.25691	-3.45668
LOC100132742	0.306534	11.3776	3.05336	0.0050883	0.196686	-2.10887
KCTD6	0.306277	7.86784	2.30371	0.0292908	0.266752	-3.59863
TMEM165	-0.30603	7.04743	-2.35757	0.0260127	0.25857	-3.49966
LOC651436	0.305958	11.3636	3.11537	0.00436692	0.185161	-1.97654
LOC285943	0.305666	6.24879	3.18536	0.00367031	0.179324	-1.82586
HLA-DPB1	0.305371	8.08141	2.20005	0.0366754	0.292703	-3.78493
ST6GALNAC6	0.304993	6.71121	2.98407	0.0060288	0.202361	-2.25536
TMC6	0.304285	8.28303	2.30746	0.0290506	0.266752	-3.59178
TCP11L2	0.303937	6.5658	3.2998	0.00275552	0.158814	-1.57674
TGFBI	-0.303678	11.645	-2.07812	0.0474759	0.315991	-3.99667
KLHL6	-0.303596	6.8633	-2.85608	0.00821643	0.208566	-2.52187
C12orf31	0.303314	7.34336	2.97941	0.00609757	0.202361	-2.26515
APOM	0.303122	6.4058	3.49827	0.00166463	0.140746	-1.13736
MRPS28	-0.303115	7.09609	-2.68461	0.0123385	0.213978	-2.86976
LOC100129552	0.303109	6.71431	2.09569	0.0457629	0.314044	-3.96668
ZNF687	0.302575	6.50748	3.40262	0.00212442	0.148171	-1.35017
USP10	-0.302341	7.67086	-3.15897	0.00391947	0.184904	-1.88284
SPCS2	-0.302217	9.06211	-4.43846	0.000141504	0.0716142	1.02236
SAR1B	-0.301425	8.11425	-2.43034	0.0221154	0.252956	-3.36368
LOC158301	0.301336	6.50658	2.39029	0.0241885	0.256304	-3.43883
TATDN2	0.300936	7.56066	3.10647	0.00446402	0.185199	-1.99559
LOC388339	0.30072	10.2081	2.548	0.0169338	0.236873	-3.13863
RPRC1	0.3006	10.3907	2.46899	0.0202711	0.246318	-3.29046
ERGIC3	0.300428	9.31635	2.93134	0.00685291	0.205298	-2.36581
STX7	-0.300339	8.44816	-2.61086	0.0146506	0.228544	-3.01587
TAP1	-0.300279	9.92773	-2.44969	0.0211737	0.249354	-3.32711
ZBTB33	0.300207	8.87392	2.76688	0.0101643	0.212178	-2.70423
KLHL36	0.299995	8.12504	2.45754	0.020802	0.24749	-3.31222
CARHSP1	-0.299868	8.59454	-2.84234	0.0084915	0.209097	-2.55014
RRN3P2	0.299865	6.89403	2.62015	0.0143386	0.227738	-2.99759
TACC3	-0.299838	8.08682	-2.38229	0.0246234	0.25691	-3.45375
C7orf59	0.299768	9.79047	2.51146	0.0184084	0.23756	-3.20919
ALDH2	0.299555	10.5158	2.45467	0.020937	0.247812	-3.31766
PCID2	-0.299483	8.90668	-2.10329	0.0450388	0.311198	-3.95365
ASB7	0.29948	6.86167	2.85839	0.00817088	0.208566	-2.51709
KIAA1600	0.299446	7.62638	2.81384	0.00909018	0.209973	-2.60858
PREPL	-0.298871	6.87652	-2.51476	0.0182704	0.23756	-3.20284
ZCCHC6	-0.298712	7.21444	-2.73755	0.0108944	0.212178	-2.76354
BMF	0.298579	7.31189	2.29339	0.02996	0.269249	-3.61742
C18orf21	0.298383	7.80873	3.1282	0.00423034	0.184904	-1.94901
LOC730235	0.298307	7.76137	2.49208	0.0192378	0.242361	-3.24638
CLEC4E	-0.298268	6.87149	-3.33689	0.00250938	0.156744	-1.49529
USP15	-0.298147	7.20006	-2.36758	0.0254415	0.257763	-3.4811
GNE	0.297537	7.20281	2.11183	0.0442372	0.310112	-3.93896
SLC16A5	0.297102	8.23135	2.12268	0.0432381	0.308271	-3.92026
TIMM9	0.296991	7.65377	2.94655	0.00660489	0.202944	-2.33405
RP2	-0.296327	7.9346	-2.0636	0.0489351	0.318391	-4.02134
PLXDC2	-0.296176	8.89174	-3.12106	0.00430586	0.184904	-1.96435
CHPT1	0.295949	9.12608	3.12403	0.00427432	0.184904	-1.95798
SLC35B3	-0.295917	6.96339	-2.25201	0.0327865	0.280509	-3.69225
USMG5	-0.295551	6.44537	-2.36933	0.0253432	0.25758	-3.47786
PARP3	0.295322	7.50138	2.6423	0.0136194	0.223316	-2.95385
SLC11A2	0.295253	7.56358	2.28256	0.0306776	0.272693	-3.63709
NAT5	0.295196	10.146	3.49972	0.00165849	0.140746	-1.13413
LOC731985	0.295127	10.2648	2.43905	0.021687	0.251188	-3.34725
DGCR2	-0.29493	7.52409	-2.80739	0.00923109	0.209973	-2.62176
VAMP5	0.294495	8.76525	2.65	0.0133774	0.221317	-2.93861
C9orf78	0.293827	9.20071	2.31127	0.0288088	0.266752	-3.58482
TRIM5	-0.293811	7.01621	-2.35897	0.0259324	0.25857	-3.49707
GOLPH3	-0.293571	9.1136	-2.71113	0.0115941	0.212178	-2.81669
CRIPT	-0.29337	7.32241	-2.51495	0.0182625	0.23756	-3.20247
LOC100130367	0.293269	6.57537	2.5238	0.0178974	0.23756	-3.18542
USPL1	0.29318	8.02515	2.39517	0.0239265	0.255933	-3.42971
RCVRN	0.293078	6.44047	2.70372	0.0117976	0.212178	-2.83154
RNF216L	0.292956	7.63091	2.69443	0.0120579	0.212178	-2.85015
CHP	0.292137	9.7036	2.8085	0.00920677	0.209973	-2.6195
PLK3	0.2917	6.49914	2.2904	0.030157	0.270766	-3.62287
GMCL1	-0.29168	6.83112	-2.86185	0.00810341	0.208566	-2.50997
LOC729742	0.290824	9.95681	2.40856	0.023222	0.255154	-3.40466
ANKRD13A	0.290795	9.67049	2.83419	0.00865872	0.209397	-2.56687
VRK3	-0.290519	7.76266	-2.70487	0.0117659	0.212178	-2.82924
INTS12	0.289852	8.11549	3.74504	0.000880634	0.103367	-0.580506
ABL1	0.289817	7.55422	2.57119	0.0160555	0.233093	-3.09354
UHRF1BP1	0.289759	6.90258	2.28119	0.0307696	0.272693	-3.63958
CRYBB2	0.289634	6.29942	2.80733	0.00923246	0.209973	-2.62189
TRAPPC6A	0.289459	7.4385	2.93801	0.00674304	0.204237	-2.35189
UTP6	-0.289382	8.15394	-2.11584	0.0438653	0.309536	-3.93205
PSD4	-0.289221	7.67773	-2.21663	0.0353918	0.289626	-3.75552
C20orf117	-0.288942	7.19558	-2.52569	0.0178203	0.23756	-3.18177
RANGAP1	-0.288896	7.80611	-2.40481	0.023417	0.25516	-3.41167
UNC119	0.288803	8.31484	2.70839	0.011669	0.212178	-2.82219
LOC642093	0.288762	6.14745	2.08964	0.0463468	0.314589	-3.97703
CMC1	-0.288747	6.72752	-3.82794	0.00070957	0.0926558	-0.391314
FNTB	-0.288638	6.81035	-3.83306	0.000700156	0.0926558	-0.379611
CSNK1E	0.288623	8.05128	2.35048	0.0264243	0.258732	-3.51277
COTL1	0.288464	9.1237	2.05457	0.0498629	0.319532	-4.03662
MAP2K1	-0.288279	9.35095	-2.67482	0.0126246	0.216721	-2.88929
SLC10A3	0.288262	7.42472	2.37152	0.02522	0.25691	-3.47379
C9orf91	0.288242	7.58269	2.74203	0.0107796	0.212178	-2.75449
AGPAT9	-0.287686	8.14688	-2.27528	0.0311684	0.273914	-3.65027
LOC654126	0.287414	7.01841	2.42369	0.0224482	0.253545	-3.37622
RSL24D1	0.28733	10.447	2.43007	0.0221287	0.252956	-3.36419
LOC646849	0.287175	8.14656	2.17538	0.0386636	0.297503	-3.82844
MKL1	-0.287097	7.13284	-2.39022	0.0241921	0.256304	-3.43896
MGC72104	0.287008	7.34888	2.3262	0.0278786	0.264366	-3.55747
RBM3	0.286939	8.37946	2.20655	0.0361668	0.29179	-3.77341
DGCR6L	0.286831	7.41944	2.8478	0.00838125	0.208566	-2.53892
ARHGEF3	0.286814	9.38056	2.07625	0.0476618	0.315991	-3.99986
TNFRSF8	-0.286443	7.12478	-2.40147	0.0235925	0.25516	-3.41793
C5orf62	0.286188	6.72022	2.36223	0.0257456	0.25857	-3.49103
GMEB2	0.286159	7.60174	2.11166	0.0442535	0.310112	-3.93926
BTK	-0.285857	9.57061	-2.86483	0.00804568	0.208566	-2.50383
LSM14A	0.285825	9.61057	2.73003	0.0110894	0.212178	-2.7787
LOC654191	0.28581	7.62849	2.60603	0.0148154	0.22889	-3.02537
NUP160	-0.28559	7.41515	-2.27539	0.0311615	0.273914	-3.65009
DIMT1L	-0.285475	8.20774	-2.91453	0.00713744	0.206921	-2.40083
DGCR6	0.285448	8.47601	2.42034	0.0226174	0.253545	-3.38253
MRPS31	-0.285007	7.54565	-2.14501	0.0412432	0.302796	-3.88153
KIAA0492	0.284646	6.355	3.11315	0.0043909	0.185199	-1.98129
WBP11	0.284614	9.79604	3.02336	0.00547692	0.200302	-2.17248
CA4	0.284488	6.17831	2.75432	0.0104711	0.212178	-2.72967
CDC42EP2	-0.284017	6.3529	-4.02182	0.000426769	0.079039	0.0543765
PRKCB	0.283607	9.21109	2.59103	0.0153381	0.231847	-3.05479
AZI2	-0.283551	7.62376	-2.34058	0.0270088	0.261529	-3.53104
CDC40	0.283221	8.69046	2.08555	0.0467446	0.315546	-3.98401
VNN3	-0.283156	6.98362	-2.61512	0.0145068	0.228138	-3.0075
PDK3	0.282943	7.35704	2.8136	0.00909541	0.209973	-2.60907
VAPA	0.282943	6.98328	2.72331	0.0112665	0.212178	-2.79223
RBX1	-0.282929	9.55295	-2.62392	0.0142139	0.22688	-2.99017
COX6C	0.282744	9.71996	3.05681	0.00504538	0.196606	-2.10154
RWDD1	0.282602	9.24704	2.27972	0.0308683	0.272892	-3.64224
DDX60L	-0.282501	7.33383	-2.18234	0.0380929	0.296739	-3.81619
CCDC92	0.282332	7.92028	2.31226	0.0287468	0.266752	-3.58302
RP9	0.28227	7.53196	2.58562	0.0155307	0.232505	-3.06537
SNORD68	0.282207	6.84439	2.32094	0.0282036	0.264913	-3.56713
SERINC3	-0.282203	8.01079	-2.58391	0.015592	0.232577	-3.06871
SEC16A	-0.281832	8.73133	-2.71317	0.0115385	0.212178	-2.81259
GTF3C2	-0.281793	8.41092	-2.58164	0.0156737	0.232577	-3.07314
HNRPA1L-2	0.281349	9.33078	2.64914	0.0134043	0.221317	-2.94031
COMMD10	-0.281336	8.01577	-2.52784	0.0177331	0.23756	-3.17763
NTAN1	0.28096	8.07846	2.25251	0.0327508	0.280509	-3.69135
TXNDC11	0.280884	7.36033	2.23611	0.0339349	0.285501	-3.72076
CARD16	-0.280769	7.67947	-2.33097	0.0275873	0.263552	-3.54871
RPSA	0.280328	10.8685	2.83535	0.00863474	0.209343	-2.56449
SAFB2	-0.280243	8.31952	-2.10845	0.0445534	0.310112	-3.94479
LOC642031	-0.280217	7.81968	-2.41444	0.022918	0.253545	-3.39361
PTPMT1	0.28011	8.78254	2.87205	0.00790725	0.208566	-2.48892
KIAA0319L	-0.279791	7.63955	-2.11884	0.0435895	0.3092	-3.92689
CASZ1	0.279581	7.09087	2.80931	0.00918894	0.209973	-2.61784
TTC15	-0.279502	7.74777	-2.07256	0.0480306	0.315991	-4.00614
RBMX2	0.27946	7.76206	4.04683	0.000399561	0.0784852	0.112147
SP100	-0.279084	7.19298	-2.47638	0.0199346	0.245836	-3.27636
CLDN23	-0.278381	6.79608	-2.63656	0.0138025	0.224375	-2.96521
IRF2	-0.277918	6.83303	-2.6491	0.0134055	0.221317	-2.94039
MT1E	0.277796	6.53669	3.1703	0.0038106	0.183385	-1.85841
SPCS3	0.277503	8.22139	2.38054	0.0247196	0.25691	-3.45702
TM2D2	-0.277363	6.5093	-2.89212	0.00753429	0.208566	-2.44738
TROVE2	0.277314	8.70953	2.06059	0.0492426	0.31895	-4.02644
MOBKL2C	-0.277247	7.40416	-2.77954	0.00986336	0.212178	-2.67851
CCPG1	-0.277163	8.49766	-2.08208	0.0470856	0.315991	-3.98994
BRF2	0.277064	6.66355	3.01934	0.00553109	0.200302	-2.18098
CEP170	0.276791	6.62064	2.09144	0.0461721	0.31429	-3.97395
C14orf109	-0.276105	7.94553	-3.02216	0.00549299	0.200302	-2.17501
C9orf23	-0.276037	7.43853	-2.35061	0.0264164	0.258732	-3.51252
SNORA28	0.276009	6.73231	2.11403	0.0440337	0.310112	-3.93519
C6orf153	0.275626	8.23406	2.8455	0.00842745	0.208566	-2.54364
PDXDC1	-0.275375	8.32637	-2.95465	0.00647628	0.202944	-2.3171
RBM47	-0.275216	9.2876	-2.47319	0.0200795	0.246224	-3.28246
HNRPA1P4	0.274642	9.98776	2.53795	0.0173281	0.237204	-3.15809
GLB1	-0.274561	9.73516	-2.42062	0.0226028	0.253545	-3.38199
C19orf53	0.274504	8.91291	2.77776	0.00990525	0.212178	-2.68214
C20orf107	0.27446	6.39377	3.15218	0.0039861	0.184904	-1.89746
LOC387820	0.274351	10.1983	2.1282	0.0427368	0.3072	-3.91071
C1GALT1C1	-0.273727	7.99843	-2.09998	0.0453533	0.312027	-3.95934
ZNF800	0.273336	7.83685	2.28713	0.0303732	0.271441	-3.6288
LRP5L	0.273289	7.69117	2.31713	0.0284405	0.265516	-3.5741
DLEU7	-0.273126	6.64499	-3.14739	0.00403376	0.184904	-1.90777
PPP1R16B	0.273103	6.46857	2.15132	0.040695	0.301369	-3.87054
FBXO33	0.273011	8.53845	2.14545	0.0412056	0.302796	-3.88078
LOC647150	-0.272439	7.42452	-2.71713	0.0114315	0.212178	-2.80464
KIAA0194	0.272382	7.69113	3.13953	0.00411328	0.184904	-1.92469
LOC646483	0.272248	10.3465	2.24946	0.0329683	0.280565	-3.69683
GTF2E1	-0.271789	6.70849	-2.52371	0.0179012	0.23756	-3.1856
FLJ25363	0.271711	7.76166	2.06067	0.0492348	0.31895	-4.02631
ING3	0.271581	7.3688	3.03292	0.00535009	0.199591	-2.15223
LOC388275	0.271467	8.91736	2.76686	0.0101646	0.212178	-2.70426
LOC651697	-0.271314	8.38364	-2.48029	0.0197592	0.245836	-3.26892
ZNF593	0.270928	7.71725	2.69822	0.011951	0.212178	-2.84256
SNX19	-0.270773	7.02404	-2.71301	0.0115429	0.212178	-2.81291
RPL22	0.270528	9.87374	3.32569	0.00258136	0.156744	-1.51991
LOC647285	0.270507	9.2903	2.18039	0.038252	0.296916	-3.81963
NCBP1	-0.270385	7.57544	-2.57524	0.0159067	0.232577	-3.08565
C2orf42	-0.2698	6.88677	-3.47832	0.00175179	0.141051	-1.18192
DEDD	0.26948	8.44111	2.65971	0.013078	0.219537	-2.91934
LEMD3	0.269259	7.98583	2.7096	0.0116358	0.212178	-2.81976
PGRMC1	0.269227	8.84111	2.34161	0.0269476	0.261377	-3.52914
SLC35D2	0.268993	7.52452	2.4037	0.0234755	0.25516	-3.41376
ZBTB7B	0.268857	6.75427	2.32945	0.0276798	0.26378	-3.5515
SPAG7	0.268649	7.75041	2.72319	0.0112696	0.212178	-2.79247
RIN2	-0.268597	8.66334	-2.0646	0.0488334	0.318391	-4.01965
CYCSL1	-0.267757	7.52125	-2.28829	0.0302961	0.271185	-3.62669
HPS5	-0.267703	6.81562	-3.10657	0.00446296	0.185199	-1.99539
LACTB2	-0.2676	7.03727	-2.12153	0.0433428	0.308561	-3.92224
POLE3	0.267363	9.61717	3.94366	0.000524119	0.0855024	-0.125791
TRIAP1	0.267124	7.47915	2.72628	0.0111878	0.212178	-2.78624
SFRS16	0.266845	7.12045	2.75988	0.0103341	0.212178	-2.7184
LOC100131801	0.266338	9.40888	2.7107	0.0116057	0.212178	-2.81755
POLR2I	0.266302	7.67611	2.81589	0.00904576	0.209973	-2.60438
RSL1D1	0.266285	9.09267	2.31624	0.0284965	0.265516	-3.57574
TLE4	-0.266273	8.50803	-2.20279	0.0364602	0.29196	-3.78008
BUD31	0.266119	8.89439	2.53152	0.0175847	0.237381	-3.17052
VPS37C	-0.266115	9.25155	-2.06693	0.0485975	0.318391	-4.0157
LOC196752	0.266045	6.60691	2.74684	0.0106578	0.212178	-2.74478
MIF	0.265963	8.62219	2.14851	0.0409382	0.301965	-3.87544
SLC35E3	-0.265897	7.13928	-2.67073	0.012746	0.217672	-2.89744
PHACTR2	-0.265787	7.26661	-2.25525	0.0325567	0.280034	-3.68642
RPS6KB2	0.265748	9.21291	2.44208	0.0215395	0.250419	-3.34152
FAM10A4	0.265722	8.79815	2.30236	0.0293773	0.266752	-3.60108
LOC388707	0.265655	8.42501	2.28144	0.0307527	0.272693	-3.63912
MOBK1B	-0.265639	7.42468	-2.90058	0.00738203	0.207476	-2.42982
PSMB1	0.265478	10.5912	3.10811	0.00444596	0.185199	-1.99208
NADK	-0.265295	8.05466	-2.22272	0.0349304	0.288792	-3.74468
REC8	0.265194	7.73511	2.06211	0.0490873	0.318391	-4.02387
HMGXB4	0.26509	7.07392	2.76188	0.0102853	0.212178	-2.71435
C5orf35	0.264806	7.30851	2.87809	0.00779316	0.208566	-2.47643
FBXL12	0.264762	7.10896	3.19704	0.00356499	0.175964	-1.80059
LOC649431	0.264747	6.97581	2.06208	0.0490902	0.318391	-4.02392
UBXN2A	0.26468	7.14497	2.52504	0.0178468	0.23756	-3.18302
TTC5	-0.264225	7.06307	-2.36854	0.0253874	0.257719	-3.47932
TIAM2	0.264197	6.2708	2.91259	0.00717106	0.207272	-2.40488
TFPT	0.263973	7.19762	2.28401	0.0305808	0.272693	-3.63446
U2AF2	-0.263718	9.03076	-2.23451	0.0340525	0.285501	-3.72363
UBE2E3	0.263515	8.93363	2.3947	0.0239521	0.255933	-3.43061
IL12RB1	0.263388	6.90195	2.47767	0.0198766	0.245836	-3.27391
C4orf34	-0.262855	9.28719	-2.66997	0.0127684	0.217672	-2.89894
CNOT2	0.262766	8.95262	2.30309	0.0293304	0.266752	-3.59975
CXCL1	-0.262737	6.62996	-2.07326	0.0479606	0.315991	-4.00495
SPEN	0.262699	8.93094	2.09317	0.0460054	0.314044	-3.971
STARD7	0.262563	9.88062	2.69919	0.0119238	0.212178	-2.84062
COPZ1	0.262213	8.15942	2.70245	0.011833	0.212178	-2.83409
SAT2	0.262171	9.0953	2.48705	0.0194587	0.243951	-3.256
SLC2A1	0.262079	6.3305	2.78916	0.00964063	0.212178	-2.65895
ANXA5	-0.262054	10.7001	-3.45163	0.00187529	0.143635	-1.24138
CCDC84	0.262004	7.06541	2.5566	0.0166032	0.235296	-3.12194
LOC653162	0.261692	11.6723	2.3324	0.0275004	0.263441	-3.54608
C7orf11	-0.261521	7.1364	-2.20663	0.0361607	0.29179	-3.77327
LOC653566	-0.261501	8.60125	-2.56733	0.0161988	0.233093	-3.10106
PGM2	-0.2615	7.18193	-2.16904	0.0391902	0.297503	-3.83957
ATP13A1	-0.261485	8.71316	-2.20567	0.0362353	0.291831	-3.77497
MPHOSPH8	-0.261234	6.96331	-2.21948	0.0351748	0.288792	-3.75044
ZSWIM1	0.261041	7.19021	2.96505	0.00631455	0.202944	-2.2953
ZNF598	0.260817	8.32996	2.61303	0.0145771	0.228138	-3.0116
LOC649076	0.260202	11.8354	2.345	0.0267462	0.260295	-3.52288
KIAA0913	-0.260054	8.67536	-2.60688	0.0147862	0.228806	-3.0237
ZNF467	0.25953	10.0986	2.26944	0.0315675	0.276216	-3.66083
UTP14C	-0.259498	6.62347	-2.46428	0.0204878	0.246803	-3.29941
EIF3D	0.259433	10.2409	2.20558	0.0362425	0.291831	-3.77514
AHNAK	-0.258931	11.3273	-2.25261	0.0327435	0.280509	-3.69117
NDUFS3	0.258702	9.0846	3.51548	0.00159289	0.140746	-1.09889
RAB9A	0.258564	9.03444	2.23201	0.0342366	0.286795	-3.72809
MEF2C	-0.258556	7.0059	-2.37908	0.0247999	0.25691	-3.45973
TRAPPC5	0.258252	9.20571	2.33576	0.0272975	0.262476	-3.53991
TCF12	-0.257866	6.98769	-3.5651	0.00140241	0.132335	-0.987607
ANKRD37	-0.257678	6.4603	-3.16348	0.00387575	0.184673	-1.87312
LOC388524	0.257503	11.652	2.30262	0.0293611	0.266752	-3.60062
UBA52	0.25746	7.67879	2.06267	0.0490302	0.318391	-4.02292
TMEM128	-0.257313	6.61471	-2.18886	0.0375655	0.295882	-3.80471
ACLY	-0.257262	8.92393	-3.0053	0.00572434	0.200302	-2.21064
RNF5P1	-0.257134	7.48367	-2.19593	0.0370012	0.294225	-3.79223
HIAT1	0.25683	7.39433	2.19551	0.0370343	0.294225	-3.79297
CCDC97	-0.256793	7.51939	-2.29807	0.0296547	0.268234	-3.6089
C8orf76	0.256525	8.3536	2.13571	0.0420642	0.306491	-3.8977
VSIG4	0.25649	6.41711	2.22807	0.0345295	0.287995	-3.73513
C16orf33	0.256437	7.5754	2.29723	0.0297092	0.268247	-3.61043
LGTN	0.256381	7.77743	3.06837	0.00490389	0.192474	-2.07694
ZNF609	-0.256348	6.62795	-3.08929	0.00465746	0.191573	-2.03232
RPS17	0.255481	11.8571	3.11048	0.00442002	0.185199	-1.98701
CHRAC1	0.25546	7.095	2.98908	0.00595562	0.202361	-2.24482
PFDN1	0.255193	7.94022	2.13429	0.0421902	0.306491	-3.90015
SLC22A18	-0.255071	7.25276	-2.32212	0.0281305	0.264823	-3.56497
FVT1	0.255069	7.98063	2.36046	0.0258465	0.25857	-3.4943
MTCH1	0.254968	10.5494	2.76787	0.0101405	0.212178	-2.70222
PPP1R14B	0.254815	7.62219	2.44496	0.0214003	0.249368	-3.33607
RPE	-0.25459	7.1587	-2.55291	0.016744	0.235296	-3.12909
NECAP2	-0.25444	9.27923	-2.05926	0.0493784	0.318971	-4.02868
HMG20B	0.254406	8.66201	2.37625	0.0249563	0.25691	-3.46499
CYC1	0.254351	9.21784	2.85265	0.00828422	0.208566	-2.52892
UQCRFS1	0.254347	10.4518	2.57989	0.0157372	0.232577	-3.07657
DCP2	0.254062	8.58327	2.12101	0.0433901	0.30863	-3.92313
C19orf26	0.253957	6.12371	2.86233	0.00809408	0.208566	-2.50898
MRPS15	0.253938	8.2825	2.43473	0.0218984	0.251729	-3.3554
LOC645175	0.253651	7.53817	2.43741	0.0217671	0.251729	-3.35035
UPF2	-0.253272	9.30876	-2.62468	0.0141889	0.226858	-2.98868
GNAI3	-0.253214	7.7432	-2.08171	0.0471219	0.315991	-3.99057
FLVCR2	0.253033	8.45225	2.06554	0.0487376	0.318391	-4.01805
POLR1D	0.252902	10.5405	2.82662	0.00881699	0.209973	-2.58241
DNAJA1	-0.252878	10.1796	-2.20695	0.0361363	0.29179	-3.77272
WDFY1	0.252759	9.29754	3.01551	0.00558317	0.200302	-2.18907
MRPL22	0.252631	8.43173	2.33206	0.0275213	0.263441	-3.54672
PHF1	0.252434	6.73055	2.65418	0.0132477	0.220987	-2.93032
SCML1	0.25185	6.78331	2.1078	0.0446137	0.310112	-3.94589
POLG	-0.251822	7.08098	-2.0633	0.0489656	0.318391	-4.02185
EIF3I	0.251432	9.55619	2.55436	0.0166885	0.235296	-3.12628
ARRDC4	0.251186	7.43338	2.14326	0.0413965	0.303377	-3.88458
MAP4K5	0.250794	7.4841	2.36154	0.0257851	0.25857	-3.49231
OBFC1	0.250784	7.48956	2.19273	0.0372559	0.294328	-3.79789
FZD2	-0.250623	6.86212	-2.20061	0.0366314	0.292596	-3.78395
LOC146517	0.250463	8.13499	2.49409	0.0191499	0.242114	-3.24251
PPP4C	0.250421	9.01737	2.05342	0.0499811	0.319532	-4.03855
EIF4G3	-0.250278	7.8658	-2.47219	0.0201246	0.246224	-3.28435
MRPL11	0.250239	8.15637	2.44061	0.0216109	0.250616	-3.3443
KDM3B	0.249886	8.68571	2.47582	0.0199602	0.245836	-3.27744
TCN2	0.249809	6.94214	2.06466	0.0488273	0.318391	-4.01954
OPN3	-0.249426	7.59981	-2.60393	0.0148877	0.229155	-3.0295
ZMYM6	-0.249312	8.41087	-2.40189	0.0235707	0.25516	-3.41716
DDX59	-0.249294	7.86587	-2.35801	0.0259871	0.25857	-3.49884
RNF7	0.248847	10.1469	2.16861	0.0392262	0.297503	-3.84033
LOC100130835	0.248774	6.75631	2.06347	0.0489481	0.318391	-4.02156
MAP2K4	-0.248562	7.5745	-2.14711	0.0410606	0.302401	-3.87789
LACTB	0.248447	9.40226	2.56773	0.0161839	0.233093	-3.10028
RPS3	0.24832	11.4247	2.48073	0.0197393	0.245836	-3.26807
AP3S1	0.248208	8.33384	2.60883	0.0147198	0.228806	-3.01987
NECAP1	0.248179	8.53778	2.10963	0.0444428	0.310112	-3.94275
C11orf54	-0.248138	7.23956	-2.21125	0.0358033	0.291003	-3.76507
AFTPH	-0.247967	8.50507	-2.35689	0.0260519	0.25857	-3.50091
NUDT1	0.247898	7.19092	2.30163	0.0294248	0.266931	-3.60243
ZFAND1	0.24785	8.22414	2.4869	0.0194654	0.243951	-3.25629
WASF2	0.247737	8.15491	2.91636	0.00710596	0.206631	-2.39703
PYCR2	-0.247601	7.19542	-2.44572	0.0213639	0.249368	-3.33463
ARIH2	0.247378	7.75175	3.33183	0.00254168	0.156744	-1.50642
RBBP8	0.247219	8.01611	2.1172	0.0437402	0.309536	-3.92971
ZNF580	0.246953	6.89418	2.94425	0.00664181	0.202944	-2.33885
ZNF581	0.246667	8.79117	2.06569	0.048723	0.318391	-4.0178
ATG12	0.246594	8.55067	2.4062	0.0233445	0.25516	-3.40907
BRMS1	0.24637	9.26005	2.68882	0.0122176	0.213032	-2.86137
TMEM41B	0.246369	7.64928	2.36123	0.0258028	0.25857	-3.49289
LOC441150	0.246296	6.62475	2.93455	0.00679985	0.205168	-2.35911
LOC100128196	0.24613	8.92911	2.25429	0.0326242	0.280114	-3.68814
BLCAP	0.245936	7.75771	2.39614	0.0238748	0.255933	-3.4279
ADSS	-0.245777	8.92165	-2.06873	0.0484154	0.31787	-4.01264
PQLC3	0.245715	9.97336	3.28215	0.00288064	0.163721	-1.61537
CICE	0.245645	7.86197	2.6359	0.0138238	0.224375	-2.96652
C14orf138	0.245635	7.61251	2.18121	0.0381852	0.296739	-3.81819
TIAF1	-0.245317	8.50299	-2.13365	0.042248	0.306491	-3.90128
LOC402057	0.245298	11.9961	2.14695	0.0410743	0.302401	-3.87816
SF3B2	0.245105	9.14009	2.68919	0.0122069	0.213032	-2.86063
ARL6IP6	-0.24486	7.76521	-2.32494	0.0279559	0.264779	-3.55978
AP1B1	-0.244739	8.41181	-2.09461	0.0458669	0.314044	-3.96854
RNF135	0.244709	8.70989	2.4839	0.019598	0.244716	-3.26201
MKRN1	0.244604	10.8543	2.53454	0.0174638	0.237204	-3.16469
RAX2	0.24448	6.32702	2.86625	0.00801822	0.208566	-2.50089
OKL38	-0.244429	6.65102	-3.37826	0.00225993	0.154268	-1.40407
SCAMP1	-0.24403	8.83929	-2.11017	0.0443919	0.310112	-3.94182
C20orf20	0.243722	8.20305	2.28573	0.0304659	0.272017	-3.63134
COMMD2	0.243695	7.37715	2.61609	0.0144742	0.228138	-3.00559
ZFAND2B	0.243587	8.0366	2.718	0.0114083	0.212178	-2.8029
GCHFR	0.2435	6.85338	2.42918	0.022173	0.253162	-3.36587
TOMM5	0.243115	7.4379	2.31058	0.0288526	0.266752	-3.58608
EIF6	0.243039	8.50544	2.11584	0.0438657	0.309536	-3.93206
ZNF362	0.243034	7.88767	2.29646	0.0297598	0.268452	-3.61184
RAB34	0.242457	7.48333	2.21033	0.0358742	0.291137	-3.7667
STAU2	-0.242098	6.69783	-2.50102	0.0188508	0.240317	-3.22924
STEAP3	0.241882	6.82702	2.40759	0.0232723	0.25516	-3.40648
CCL8	-0.241833	6.28097	-2.62885	0.0140523	0.226176	-2.98045
LOC648771	0.241544	10.9109	2.61378	0.014552	0.228138	-3.01014
WIPI1	0.241355	7.34263	2.05947	0.0493572	0.318971	-4.02833
FBXO8	-0.241007	7.06425	-2.33855	0.0271301	0.26244	-3.53478
EBP	0.240955	6.74266	2.3476	0.0265928	0.259327	-3.51808
SFTPD	0.240898	6.54502	2.1548	0.0403954	0.300934	-3.86447
ADIPOR2	0.240797	8.13964	2.7548	0.0104592	0.212178	-2.72869
LOC728564	0.240646	8.4794	2.97803	0.00611815	0.202361	-2.26805
CBX1	-0.240572	6.6397	-2.99195	0.00591398	0.202361	-2.23877
BCL2L2	0.240529	7.58939	2.72904	0.0111152	0.212178	-2.78068
SPPL2A	0.240448	9.15162	2.55652	0.016606	0.235296	-3.12209
ZC3H7A	0.240385	9.0373	2.69673	0.0119929	0.212178	-2.84554
ZNF787	0.240302	7.94686	2.39525	0.0239224	0.255933	-3.42957
DULLARD	0.239827	8.76605	2.20766	0.0360813	0.29179	-3.77146
NDUFA2	0.239746	9.59071	2.55287	0.0167458	0.235296	-3.12918
ZNF672	-0.239581	7.54505	-2.37453	0.0250519	0.25691	-3.46819
ELK4	0.239338	6.49776	2.27177	0.031408	0.27507	-3.65663
ZNF358	0.239296	7.16342	2.55553	0.0166439	0.235296	-3.12402
CCNG1	0.239115	8.5631	2.57498	0.0159163	0.232577	-3.08616
C14orf142	-0.238894	7.1404	-2.51219	0.0183777	0.23756	-3.20778
TOMM40L	0.238863	7.53201	2.20294	0.0364487	0.29196	-3.77982
DPY30	-0.23857	8.78486	-2.06689	0.048601	0.318391	-4.01576
FRG1	0.238541	8.87247	2.58746	0.015465	0.232505	-3.06178
UBE2G1	0.238477	7.71496	2.10957	0.0444486	0.310112	-3.94286
LOC646942	0.237794	10.6866	2.75035	0.0105698	0.212178	-2.73769
KIAA1602	-0.237711	7.434	-2.22702	0.0346073	0.288394	-3.737
TTLL12	-0.237271	6.85914	-2.66891	0.0128003	0.217672	-2.90107
ABCF1	-0.236882	8.64479	-2.15493	0.0403848	0.300934	-3.86426
PDRG1	0.236682	6.72344	2.73713	0.0109053	0.212178	-2.76439
ZNF24	0.236544	7.02743	2.41447	0.0229167	0.253545	-3.39356
BSDC1	-0.23651	7.84302	-2.37781	0.02487	0.25691	-3.46209
SCRN1	0.236288	7.40332	2.37716	0.0249061	0.25691	-3.46331
C10orf73	0.235843	6.48552	2.15124	0.040702	0.301369	-3.87068
KLHL22	-0.235819	7.35195	-2.24406	0.0333559	0.283018	-3.70652
DDX10	-0.235807	7.18814	-2.14196	0.0415111	0.303836	-3.88684
IFI27L2	0.235803	8.56205	2.4941	0.0191498	0.242114	-3.24251
C17orf48	0.235798	6.77699	2.70762	0.0116902	0.212178	-2.82374
PRKRA	0.235783	8.04338	2.09339	0.0459836	0.314044	-3.97061
CCDC112	0.235293	7.12723	2.41508	0.0228851	0.253545	-3.3924
U2AF1L4	0.234966	7.0451	2.08395	0.046902	0.315737	-3.98675
ATP6V1F	0.234867	10.4466	2.37995	0.0247521	0.25691	-3.45812
XPR1	-0.23485	7.98409	-2.17499	0.0386958	0.297503	-3.82912
PRKRIR	0.234726	9.39648	2.35501	0.0261604	0.25857	-3.50439
CXXC1	-0.234294	9.17412	-2.15529	0.0403539	0.300934	-3.86363
AIM2	-0.23425	7.069	-2.07265	0.0480216	0.315991	-4.00599
CAMLG	0.234192	9.50067	2.4749	0.0200015	0.245868	-3.27918
KIAA0430	-0.234155	9.23206	-2.78087	0.00983229	0.212178	-2.67581
PIGF	-0.234107	7.37891	-2.06304	0.0489927	0.318391	-4.0223
OGFRL1	0.234015	8.29067	2.32185	0.0281469	0.264823	-3.56546
CCDC86	-0.233913	7.12264	-3.21118	0.00344135	0.173419	-1.76995
SLC9A8	0.233879	6.79084	2.46101	0.0206398	0.24749	-3.30563
KIAA0391	-0.233688	7.4095	-2.18587	0.0378067	0.296502	-3.80998
STAU1	0.233594	9.76086	2.96771	0.00627376	0.202634	-2.28972
NSFL1C	0.233592	7.61546	2.53538	0.0174302	0.237204	-3.16307
TRIM8	0.233463	9.93045	2.42159	0.0225541	0.253545	-3.38018
CALR	0.23339	7.70117	2.1072	0.0446703	0.310112	-3.94693
DPRXP4	0.232692	6.52571	2.44595	0.0213528	0.249368	-3.3342
SNAPIN	-0.232596	7.06595	-2.63891	0.0137274	0.224305	-2.96057
PCK2	-0.232346	7.69046	-2.38667	0.0243842	0.256304	-3.44558
ATP1B1	0.232235	6.9324	2.27496	0.0311906	0.273914	-3.65086
LOC647302	0.232108	8.57698	2.37098	0.0252506	0.25691	-3.4748
MRPS10	0.232026	8.24841	2.14098	0.041597	0.304233	-3.88854
CNNM3	-0.231547	6.92436	-3.43898	0.00193673	0.143635	-1.2695
CDC2L5	-0.23141	7.2722	-2.34795	0.0265726	0.259327	-3.51744
MYO18A	-0.231232	6.95517	-2.43383	0.0219429	0.251729	-3.35711
ANXA11	0.23088	7.88245	2.08694	0.0466092	0.315259	-3.98164
C8orf33	0.230794	7.6775	2.37476	0.0250391	0.25691	-3.46776
STK24	0.230783	10.7843	2.31329	0.0286815	0.266713	-3.58113
LIPT1	0.230744	6.88054	2.58288	0.0156292	0.232577	-3.07073
LOC729887	0.23056	6.98562	2.16817	0.0392629	0.297503	-3.8411
SEC62	-0.230528	6.72348	-2.26639	0.0317781	0.277424	-3.66635
SMARCAL1	-0.230521	6.89332	-2.41126	0.0230818	0.254773	-3.39958
LOC648622	0.230468	10.6767	2.0549	0.0498277	0.319532	-4.03605
MT1G	0.230392	6.20948	2.85203	0.0082965	0.208566	-2.53019
EIF2S1	-0.230175	6.93972	-2.61842	0.0143962	0.2279	-3.001
PRPF31	0.229998	7.8757	3.21522	0.00340681	0.173419	-1.76118
TAF6L	0.229936	7.48914	2.84541	0.00842932	0.208566	-2.54383
TMEM127	0.229912	7.4117	2.29402	0.0299187	0.269249	-3.61627
EP400	-0.229859	7.42118	-2.31768	0.028406	0.265516	-3.57309
LOC644363	0.229852	8.78529	2.07553	0.0477333	0.315991	-4.00108
SLC30A5	0.22978	7.67745	2.17285	0.0388727	0.297503	-3.83288
RPS18	0.229639	11.1111	2.23118	0.034298	0.28681	-3.72957
GMPPA	-0.229483	7.28116	-2.40317	0.0235033	0.25516	-3.41475
TFDP1	-0.229373	8.38016	-2.15335	0.0405206	0.301369	-3.86701
RPL17	0.229353	11.5419	2.49236	0.0192257	0.242361	-3.24584
GTF2H2B	-0.229157	7.04753	-2.87292	0.00789077	0.208566	-2.48712
DCTN3	0.229147	8.87506	2.46752	0.0203385	0.246318	-3.29325
FAM36A	0.229011	7.46864	2.05729	0.0495812	0.319532	-4.03202
LOC647349	0.228565	8.48082	2.69722	0.0119791	0.212178	-2.84456
ITGAV	-0.228506	7.13777	-2.05551	0.0497646	0.319532	-4.03502
CXorf21	-0.228302	6.38563	-3.02121	0.00550575	0.200302	-2.17701
ROCK1	-0.228166	7.14322	-2.59215	0.0152982	0.231847	-3.05258
DDX19B	0.228161	8.59465	2.26616	0.0317936	0.277424	-3.66675
TAPBPL	0.227881	7.88473	2.17753	0.0384863	0.297046	-3.82466
PDCD4	0.22775	9.21824	2.15198	0.0406383	0.301369	-3.8694
XAB2	0.227737	7.50844	2.33672	0.0272395	0.262443	-3.53813
CMTM6	0.227574	10.2772	2.23818	0.0337835	0.285233	-3.71706
RNASEH1	0.227564	7.17969	2.68601	0.0122983	0.213666	-2.86698
CAND1	-0.227428	6.91408	-2.81238	0.00912196	0.209973	-2.61157
ARHGAP21	0.227262	8.44956	2.08381	0.0469154	0.315737	-3.98699
C1orf25	-0.227245	6.59498	-2.38887	0.0242653	0.256304	-3.44149
C12orf4	-0.227035	6.82258	-2.7695	0.0101011	0.212178	-2.6989
BRIX1	0.226816	7.40978	2.25657	0.0324632	0.279709	-3.68404
EIF4G2	-0.226688	11.7167	-2.67102	0.0127372	0.217672	-2.89686
DDX52	-0.226467	7.44458	-2.64701	0.013471	0.221638	-2.94453
FAM104A	0.226461	9.02623	2.71504	0.0114879	0.212178	-2.80884
KRAS	0.22612	7.30911	2.07575	0.0477116	0.315991	-4.00071
KPNA2	-0.225998	6.85932	-2.08862	0.0464452	0.314592	-3.97877
SS18L1	-0.225876	7.12763	-2.21204	0.0357429	0.291003	-3.76368
VCAN	-0.225856	11.9445	-2.32197	0.0281398	0.264823	-3.56525
ZBED4	0.225677	7.45238	2.92148	0.00701852	0.205901	-2.38637
ARRB1	-0.225641	8.12351	-2.2232	0.0348938	0.288792	-3.74381
YIPF6	-0.225572	7.23066	-3.06987	0.00488587	0.192474	-2.07375
NOL12	0.225558	6.97397	2.77436	0.00998556	0.212178	-2.68905
UFC1	0.225366	8.93125	2.72794	0.0111442	0.212178	-2.78291
C10orf50	0.225242	6.36209	2.64614	0.0134983	0.221709	-2.94626
BAG3	0.225078	6.70049	2.21629	0.0354171	0.289626	-3.75611
DENND4A	0.225049	7.10256	2.2547	0.0325955	0.280114	-3.68741
FXYD5	0.224937	11.4964	2.07363	0.0479236	0.315991	-4.00433
BICD2	-0.224808	8.42341	-2.58159	0.0156756	0.232577	-3.07325
WDR57	-0.224412	7.48032	-2.37547	0.0249999	0.25691	-3.46645
GDE1	0.22423	7.57005	2.05491	0.0498274	0.319532	-4.03605
DLAT	-0.224063	6.93588	-2.30025	0.0295139	0.267235	-3.60494
MRPL50	-0.22397	7.21228	-2.35257	0.0263021	0.25857	-3.5089
ZC3H15	0.223783	8.43519	3.07672	0.00480406	0.192474	-2.05914
COG6	-0.223412	6.69465	-2.89946	0.00740212	0.207476	-2.43216
SORT1	0.223153	9.01602	3.02192	0.00549629	0.200302	-2.17553
DBP	0.22297	6.39339	3.36586	0.00233203	0.156744	-1.43144
SNRNP40	-0.222844	8.16556	-2.22148	0.035024	0.288792	-3.74689
RPF1	0.222746	7.51212	2.13109	0.0424767	0.307156	-3.9057
BET1	-0.222694	6.42835	-2.92033	0.00703807	0.205901	-2.38876
LYRM1	0.222576	8.31522	2.437	0.0217869	0.251729	-3.35111
TBC1D24	0.222424	6.21375	2.74219	0.0107757	0.212178	-2.75418
PRKAB1	0.222406	6.9879	2.42267	0.0224995	0.253545	-3.37814
ABHD5	-0.22218	7.73251	-2.72833	0.0111339	0.212178	-2.78211
FBXW7	0.222091	8.38921	2.55031	0.0168445	0.236338	-3.13415
USP5	-0.222088	7.67238	-2.11664	0.0437917	0.309536	-3.93068
MFSD10	0.221735	9.71771	2.31821	0.0283732	0.265516	-3.57213
TMEM97	0.221581	7.90291	2.32037	0.028239	0.264913	-3.56818
ZFP106	0.221362	9.67596	2.49881	0.0189459	0.24089	-3.23348
TMEM216	-0.22079	7.52689	-2.7029	0.0118204	0.212178	-2.83318
TCEAL4	0.220696	8.4607	2.54889	0.0168994	0.236764	-3.13691
HERC6	-0.220565	6.9721	-2.18135	0.038174	0.296739	-3.81795
SMARCD3	0.220067	8.49201	2.34977	0.0264657	0.258874	-3.51408
RCHY1	0.219795	6.97646	2.21886	0.035222	0.288792	-3.75155
CMTM4	0.219732	6.91639	2.47678	0.0199168	0.245836	-3.27561
SUPT4H1	0.219665	8.32338	2.86404	0.00806095	0.208566	-2.50546
NEXN	-0.219664	6.639	-2.72742	0.0111578	0.212178	-2.78395
C5orf37	-0.219469	7.15917	-2.07564	0.0477223	0.315991	-4.00089
SOD1	0.219245	9.62105	2.37328	0.0251218	0.25691	-3.47052
HLA-DMA	0.219173	11.3222	2.10427	0.0449459	0.311198	-3.95196
UBL4A	0.218977	7.2755	2.22227	0.034964	0.288792	-3.74547
CD84	-0.21887	6.82891	-2.18894	0.0375594	0.295882	-3.80457
SHPK	0.218703	7.34551	2.52508	0.0178451	0.23756	-3.18295
PPP3CA	-0.218659	6.93442	-2.77973	0.00985895	0.212178	-2.67813
TMEM79	-0.218565	6.77696	-2.12731	0.0428172	0.307387	-3.91225
TGM2	0.2183	6.34071	2.5288	0.0176945	0.23756	-3.17579
HLA-A	-0.218044	12.5724	-2.08698	0.0466053	0.315259	-3.98157
MRPS24	0.217659	9.02694	2.307	0.0290803	0.266752	-3.59263
DBT	-0.217589	6.694	-2.60702	0.0147817	0.228806	-3.02343
CCDC132	-0.21732	6.65968	-2.12072	0.0434167	0.30863	-3.92364
C1orf52	-0.21722	7.4061	-2.92256	0.0070003	0.205901	-2.38413
FCGR1A	-0.217213	7.56876	-2.07408	0.0478784	0.315991	-4.00356
CDR2	0.217084	6.92844	2.17928	0.0383432	0.296923	-3.82159
PTEN	0.216989	9.01919	2.7263	0.0111874	0.212178	-2.78621
ARMCX3	-0.216455	6.814	-2.27502	0.0311861	0.273914	-3.65074
C1orf218	0.216019	7.60496	2.62163	0.0142897	0.227712	-2.99469
LOC649841	-0.215907	6.26252	-2.57986	0.0157384	0.232577	-3.07663
THEM2	-0.215554	6.79588	-2.17731	0.0385048	0.297046	-3.82505
DHX40	0.215331	8.18288	2.20816	0.0360421	0.29179	-3.77056
ZNF219	0.215232	6.39359	2.5129	0.0183478	0.23756	-3.20641
C6orf48	0.215177	10.0946	2.43526	0.0218725	0.251729	-3.35441
ZBTB22	0.215136	7.89762	2.86009	0.00813778	0.208566	-2.51361
C1orf174	0.2151	8.0064	2.79397	0.0095308	0.212178	-2.64914
SPATA7	0.214717	6.72064	2.65727	0.0131528	0.220166	-2.92419
MRPS18C	-0.214716	7.99561	-2.37548	0.0249992	0.25691	-3.46643
CLCN6	0.214686	7.33386	2.05421	0.0499001	0.319532	-4.03723
ZNF136	0.214358	6.48224	2.39907	0.0237193	0.255654	-3.42242
MRFAP1	-0.21434	9.65742	-2.15983	0.0399659	0.300068	-3.85569
PPAPDC2	-0.214322	6.39741	-2.51671	0.0181892	0.23756	-3.19908
YTHDF1	0.214292	8.48195	2.23452	0.0340519	0.285501	-3.72361
IFT52	0.214193	6.94928	2.97164	0.00621403	0.202462	-2.28147
MRPS22	0.214128	8.56889	2.15169	0.040663	0.301369	-3.8699
LRG1	0.213845	6.72974	2.17928	0.0383426	0.296923	-3.82158
RPS6KC1	-0.213727	7.13085	-2.52071	0.0180243	0.23756	-3.19139
MLL5	0.213608	7.54115	2.16567	0.0394721	0.298061	-3.84547
L1TD1	0.21355	6.1604	2.41981	0.0226439	0.253545	-3.38351
PSMA7	0.213368	6.37865	3.26148	0.00303413	0.164162	-1.66051
LOC729102	0.213332	11.0577	2.51692	0.0181806	0.23756	-3.19868
RBM17	0.213095	8.08963	2.39308	0.0240384	0.256224	-3.43362
ERGIC2	-0.212823	6.52333	-2.42852	0.0222061	0.253239	-3.36712
WASH2P	0.212756	6.3448	2.46723	0.0203517	0.246318	-3.2938
ATPBD1B	0.212576	7.18432	2.90075	0.00737901	0.207476	-2.42947
DHRS3	0.21224	6.18973	2.47142	0.02016	0.246243	-3.28583
TBK1	0.212217	8.23193	2.1965	0.0369556	0.294225	-3.79121
CHMP2A	0.211883	8.83708	2.35234	0.0263157	0.25857	-3.50933
BIN3	0.211804	6.42824	2.22995	0.0343898	0.287078	-3.73178
MAN2A2	0.211694	7.11164	2.63822	0.0137496	0.224305	-2.96194
DYM	0.211597	8.07469	2.37215	0.0251846	0.25691	-3.47261
HIP2	-0.211169	7.85503	-2.47821	0.0198524	0.245836	-3.27288
MKNK1	0.211093	8.25201	2.18244	0.0380852	0.296739	-3.81603
ZMYM2	0.211081	7.55243	2.42753	0.0222555	0.253502	-3.36899
MEF2A	0.211054	6.80656	2.71213	0.0115668	0.212178	-2.81468
NDUFA4	0.210948	10.9341	2.2629	0.0320199	0.278484	-3.67264
ACVR1	-0.210749	8.42858	-2.1188	0.0435932	0.3092	-3.92696
CPT1A	0.210537	6.58714	2.17273	0.0388825	0.297503	-3.83309
LBA1	-0.210305	6.67915	-2.38819	0.0243023	0.256304	-3.44276
SCOC	-0.21022	7.00327	-2.30564	0.029167	0.266752	-3.5951
ACTR1A	-0.210219	8.6234	-2.21882	0.0352251	0.288792	-3.75162
PCBD1	0.210184	7.24561	2.51866	0.0181086	0.23756	-3.19533
ITGB2	-0.209933	12.7185	-2.69534	0.012032	0.212178	-2.84832
PPP2R1A	-0.20977	9.6978	-2.44202	0.0215425	0.250419	-3.34163
SCYL3	-0.209738	6.9126	-2.0639	0.0489047	0.318391	-4.02083
PTBP2	0.209616	7.03716	2.5348	0.0174533	0.237204	-3.16418
POLR2J	0.209116	6.56411	2.37136	0.0252294	0.25691	-3.4741
SYPL1	0.209083	8.94712	2.38532	0.024458	0.256715	-3.44811
LETMD1	0.208948	7.61797	3.13349	0.00417534	0.184904	-1.93767
MANEA	-0.208831	6.45777	-2.73617	0.01093	0.212178	-2.76633
CREBZF	0.20876	6.56889	3.07078	0.0048749	0.192474	-2.07181
CSRNP2	-0.20857	6.66578	-2.86549	0.00803276	0.208566	-2.50245
ANKRD10	-0.208483	7.42635	-2.1086	0.0445387	0.310112	-3.94452
GMPS	0.208398	7.48954	2.50405	0.0187214	0.239938	-3.22342
PSMB6	0.20803	10.3529	2.45849	0.0207577	0.24749	-3.31042
PPP2R5C	0.207977	8.32404	2.6347	0.0138626	0.224625	-2.9689
PTPRA	0.207936	7.96562	2.73176	0.0110443	0.212178	-2.77521
ATE1	0.207734	6.38447	2.20395	0.0363698	0.291959	-3.77803
TM7SF3	-0.207664	7.20705	-2.10235	0.0451277	0.311365	-3.95526
CYFIP1	-0.206842	9.12748	-2.25153	0.0328203	0.280509	-3.69311
SEC61G	0.206835	9.84643	2.65941	0.0130874	0.219537	-2.91995
TMEM11	0.206513	6.62079	2.21262	0.035698	0.291003	-3.76264
ATG16L1	0.206372	7.62481	2.5026	0.0187834	0.240094	-3.22622
C5orf25	-0.205711	6.73621	-4.16795	0.000290177	0.0716142	0.392685
FNDC3A	-0.205381	7.11392	-2.08297	0.0469979	0.315737	-3.98842
PTPN11	0.204713	8.41449	2.68032	0.012463	0.215362	-2.87832
LIN54	0.204699	6.7074	2.73995	0.0108327	0.212178	-2.75869
LOC731751	-0.204446	6.6503	-2.15933	0.0400084	0.300068	-3.85656
LOC158160	-0.204366	6.63179	-3.02885	0.0054037	0.200302	-2.16085
PSMC1	0.204323	10.4948	2.53308	0.0175223	0.237204	-3.16752
ATP6V0E2	0.204303	7.15179	2.52285	0.0179365	0.23756	-3.18726
SLC39A3	0.20409	7.96862	2.13978	0.041703	0.304613	-3.89063
POLR3B	-0.203649	6.67821	-2.44827	0.0212412	0.249368	-3.32979
TTC32	0.203315	7.42114	3.34015	0.00248878	0.156744	-1.48811
LRRC57	0.203293	6.8642	2.46014	0.0206803	0.24749	-3.30728
CLASP2	-0.20324	6.98278	-2.16446	0.0395742	0.298061	-3.84759
LOC652616	-0.203221	6.49723	-2.1576	0.0401563	0.300782	-3.85959
DSCR3	0.202984	8.59227	2.23126	0.0342924	0.28681	-3.72943
CCDC45	0.202911	7.37034	2.12618	0.0429197	0.307596	-3.91421
TMEM50A	0.2029	7.69448	2.14996	0.0408127	0.301475	-3.87291
HCFC1R1	0.202895	8.34481	2.0937	0.0459543	0.314044	-3.97009
UBR3	0.202725	7.51096	2.16789	0.0392859	0.297503	-3.84158
IDH3B	0.202661	9.73673	3.21584	0.00340154	0.173419	-1.75984
KIAA0240	-0.20258	8.21981	-2.18633	0.0377696	0.296502	-3.80917
HERC3	-0.202528	6.75106	-2.59638	0.0151497	0.230722	-3.04431
LOC647346	-0.202348	6.75229	-2.53309	0.0175216	0.237204	-3.16749
CSTF2	-0.202251	7.08381	-2.0562	0.0496943	0.319532	-4.03387
POLR3A	-0.201962	6.65934	-2.5895	0.0153923	0.231847	-3.05778
GRWD1	-0.201939	6.622	-2.32972	0.0276634	0.26378	-3.55101
ACPL2	-0.201789	6.61265	-2.25935	0.0322678	0.279049	-3.67903
SNRPC	0.201688	8.80194	2.4861	0.0195006	0.244075	-3.25781
SEC22C	0.201581	7.79522	2.82422	0.00886771	0.209973	-2.58733
C1orf212	0.201474	7.18358	2.41868	0.0227015	0.253545	-3.38564
FLJ10081	0.2014	7.96365	2.35805	0.0259849	0.25857	-3.49876
ABAT	-0.201312	6.49848	-2.30308	0.029331	0.266752	-3.59977
ECHS1	0.201238	8.21337	2.063	0.0489966	0.318391	-4.02236
NRM	0.200598	6.9927	2.15978	0.0399698	0.300068	-3.85577
EIF2AK1	0.200324	9.81336	2.56311	0.0163567	0.234975	-3.10928
TSPAN17	0.200262	8.12011	2.24256	0.0334644	0.283285	-3.70921
MCTP1	-0.200246	7.45501	-2.07555	0.0477318	0.315991	-4.00106
SF1	0.199955	6.64382	2.13968	0.0417122	0.304613	-3.89081
AIM1	-0.19982	6.98132	-2.16533	0.039501	0.298061	-3.84607
DPM3	0.199809	7.65052	2.50513	0.0186753	0.239836	-3.22134
ITPK1	0.199797	8.13431	2.59073	0.0153488	0.231847	-3.05538
YME1L1	-0.199539	7.71516	-2.6696	0.0127796	0.217672	-2.89969
CTNND1	0.199263	6.43974	2.71487	0.0114925	0.212178	-2.80918
LOC132241	0.199157	6.38245	3.00616	0.00571229	0.200302	-2.20882
ARAP2	0.198658	6.98026	2.28136	0.0307578	0.272693	-3.63926
LOC642590	0.198599	8.52308	2.16857	0.0392288	0.297503	-3.84038
ARAP1	-0.198161	7.78205	-2.07264	0.0480225	0.315991	-4.00601
AFG3L2	0.197994	8.11891	2.36813	0.0254104	0.257719	-3.48008
C19orf56	0.19793	9.21909	2.24361	0.0333885	0.283018	-3.70732
STXBP5	0.197665	7.23891	2.29557	0.0298176	0.268721	-3.61346
SELO	0.197661	7.28694	2.76788	0.01014	0.212178	-2.70218
INTS9	-0.197542	7.65413	-2.05933	0.0493715	0.318971	-4.02857
HMBOX1	0.197296	6.99915	2.10982	0.0444251	0.310112	-3.94243
NARF	0.197175	7.54836	2.17481	0.0387109	0.297503	-3.82945
PRDX4	0.197146	7.89842	2.23662	0.0338973	0.285501	-3.71985
PLEKHO1	0.197033	8.7012	2.2073	0.0361093	0.29179	-3.7721
FAM76B	0.19697	7.29833	2.53578	0.0174141	0.237204	-3.16228
ZNF93	0.196727	6.5959	2.288	0.0303155	0.271185	-3.62722
GK	-0.196678	7.64615	-2.15518	0.0403628	0.300934	-3.86381
SEPW1	0.196573	7.95401	2.0925	0.0460701	0.314238	-3.97215
BEX4	0.196553	7.75989	2.09092	0.0462225	0.314411	-3.97484
AGBL5	0.195957	6.4096	2.75648	0.0104177	0.212178	-2.7253
PPIA	0.19546	6.64114	2.15089	0.0407325	0.301369	-3.8713
PRICKLE4	0.19446	9.70444	2.15525	0.0403573	0.300934	-3.8637
SPHK2	-0.193813	8.34095	-2.17154	0.0389812	0.297503	-3.83517
CPVL	0.193806	12.0661	2.12191	0.0433078	0.30854	-3.92158
LOC440498	0.193697	6.4449	2.3533	0.0262599	0.25857	-3.50756
POTEF	-0.193415	12.2477	-3.08608	0.00469458	0.192278	-2.03919
LOC649548	0.193321	12.0505	2.14671	0.0410951	0.302401	-3.87858
EIF4EBP2	0.193059	8.51833	2.18169	0.0381457	0.296739	-3.81734
RPS19BP1	0.192745	7.32374	2.21578	0.0354559	0.289697	-3.75702
C1orf57	0.192215	6.99971	2.38738	0.0243461	0.256304	-3.44427
VAT1	0.191887	7.07269	2.17115	0.0390143	0.297503	-3.83587
TSSC4	0.191362	8.09052	2.32385	0.0280233	0.264779	-3.56179
SSR4	0.191219	9.77578	2.39693	0.0238327	0.255933	-3.42642
LOC100133692	-0.190975	6.47955	-2.11935	0.0435428	0.3092	-3.92601
NDUFA10	0.190558	8.02932	2.09011	0.0463012	0.314501	-3.97623
RBM18	0.190454	7.51808	2.33184	0.0275348	0.263441	-3.54712
LOC731954	0.190438	6.82231	2.43199	0.0220337	0.252469	-3.36058
LOC729446	0.190361	7.16811	2.45449	0.0209456	0.247812	-3.31801
LOC645233	-0.190043	6.72746	-2.36706	0.0254713	0.257793	-3.48208
TMEM160	0.189796	7.3305	2.07645	0.0476419	0.315991	-3.99952
BSCL2	0.189699	8.16965	2.12889	0.0426745	0.3072	-3.90951
C18orf8	0.189644	8.64161	2.58039	0.0157189	0.232577	-3.07558
SAE1	0.189561	9.31901	2.12299	0.0432094	0.308271	-3.91972
RPL3	0.188572	11.7527	3.3022	0.00273886	0.158805	-1.57146
THOC5	0.18834	7.77078	2.45426	0.0209566	0.247812	-3.31845
SGMS2	-0.188265	6.52505	-2.1162	0.0438322	0.309536	-3.93143
ASPHD2	0.188183	6.84285	2.28321	0.0306341	0.272693	-3.63591
COX7A2	0.187946	10.0661	2.3413	0.0269659	0.261377	-3.52971
NR4A1	-0.187784	6.34541	-2.82481	0.00885518	0.209973	-2.58612
RIC8B	-0.187779	6.62158	-2.55646	0.0166082	0.235296	-3.1222
TTC9C	-0.187135	6.42763	-2.93772	0.00674778	0.204237	-2.35249
CHORDC1	-0.187087	6.70354	-2.61336	0.0145661	0.228138	-3.01096
DDAH2	0.186856	6.6842	2.43423	0.0219231	0.251729	-3.35635
TCEA2	0.186461	7.00844	2.18554	0.0378334	0.296502	-3.81056
MRPL45	0.186194	8.01735	2.34818	0.0265589	0.259327	-3.51701
LOC647389	0.18606	6.45967	2.2607	0.0321734	0.278981	-3.6766
ATF6	-0.185998	8.17564	-2.05341	0.0499826	0.319532	-4.03857
FLJ45032	0.185808	6.82405	2.25935	0.0322682	0.279049	-3.67904
TBC1D23	-0.185631	6.85989	-2.06367	0.0489283	0.318391	-4.02123
PIWIL4	0.185397	6.65219	3.12473	0.0042669	0.184904	-1.95647
ACAA1	0.185374	8.16664	2.10286	0.0450793	0.311254	-3.95438
LOC730993	0.185361	6.44527	2.39148	0.0241247	0.256304	-3.43662
HEBP1	0.185092	9.61358	2.23611	0.0339346	0.285501	-3.72076
SMCR7L	0.184492	7.29177	2.07897	0.0473922	0.315991	-3.99523
DDX58	-0.184405	6.41052	-2.45764	0.0207972	0.24749	-3.31202
LCMT2	-0.184285	6.40408	-3.07262	0.00485283	0.192474	-2.06788
RPL37A	-0.18423	11.8392	-2.37238	0.0251721	0.25691	-3.47219
EIF3F	0.183907	10.4284	2.08873	0.046435	0.314592	-3.97859
PLEKHF2	0.183402	7.10161	2.45597	0.0208759	0.247812	-3.3152
SEC11C	0.18295	8.63964	2.17345	0.0388232	0.297503	-3.83183
LRRC42	0.182895	6.95411	2.72845	0.0111307	0.212178	-2.78187
WIBG	-0.182823	6.76401	-2.1557	0.0403183	0.300934	-3.8629
WRNIP1	-0.1827	8.30554	-2.20113	0.0365907	0.292513	-3.78303
RUSC2	0.182586	6.80921	2.10744	0.0446477	0.310112	-3.94652
FAM131A	-0.182576	7.58213	-2.39432	0.0239721	0.255933	-3.43131
MAP3K7	0.182472	8.37752	2.1317	0.0424219	0.307156	-3.90464
DHX36	0.182277	6.99174	2.26664	0.0317607	0.277424	-3.6659
KBTBD4	0.181724	6.70093	2.58557	0.0155326	0.232505	-3.06547
CSTF3	-0.181705	7.19688	-2.07274	0.0480127	0.315991	-4.00584
C17orf79	0.181579	7.30043	2.08516	0.0467827	0.315546	-3.98468
ZNF277	0.18151	8.54194	2.46682	0.0203707	0.246318	-3.29458
PIN1	0.180949	8.95881	2.25949	0.0322582	0.279049	-3.67879
PBRM1	-0.180793	6.46248	-3.13528	0.00415683	0.184904	-1.93382
LOC345645	0.18078	7.30337	2.10098	0.0452581	0.311759	-3.95762
DAD1	-0.180768	9.93732	-2.38653	0.0243922	0.256304	-3.44586
SLC35C1	-0.18076	6.98889	-2.08863	0.0464445	0.314592	-3.97875
C3orf19	0.180101	7.74422	2.20402	0.0363641	0.291959	-3.7779
MKI67IP	0.18005	8.01866	2.31658	0.028475	0.265516	-3.57511
ARMET	-0.1799	8.2893	-2.38134	0.0246754	0.25691	-3.45552
DYNLT1	-0.179736	9.28501	-2.35688	0.0260526	0.25857	-3.50094
GALNT3	0.179707	6.4788	2.22375	0.0348525	0.288792	-3.74283
SLC25A43	-0.179345	7.96806	-2.42518	0.0223729	0.253545	-3.3734
SLC2A8	0.178155	6.97753	2.10705	0.0446849	0.310112	-3.9472
C1orf77	-0.177823	7.92547	-2.34231	0.0269058	0.26132	-3.52785
APOA1BP	0.177809	7.69333	2.38841	0.0242902	0.256304	-3.44235
MBIP	0.177757	6.8723	2.40946	0.0231752	0.255154	-3.40297
MYB	-0.177453	6.66876	-2.40577	0.0233669	0.25516	-3.40988
HNRPM	0.177435	10.656	2.41723	0.0227756	0.253545	-3.38838
PSMD2	0.177422	8.32775	2.05681	0.0496314	0.319532	-4.03284
GPX7	0.176664	6.37408	2.70751	0.0116932	0.212178	-2.82395
ROD1	-0.176465	10.693	-2.10701	0.0446884	0.310112	-3.94726
TXLNA	-0.176382	8.24513	-2.47598	0.0199528	0.245836	-3.27713
LOC727726	-0.175786	6.57675	-2.07043	0.0482439	0.316961	-4.00975
TWF1	0.175537	6.64339	2.06303	0.0489935	0.318391	-4.02231
SPATA6	0.175202	6.54242	2.43395	0.0219368	0.251729	-3.35687
PIP5K1C	-0.174534	7.59094	-2.11612	0.0438403	0.309536	-3.93159
GSTTP2	0.174138	6.52932	2.12721	0.0428265	0.307387	-3.91242
FAM35A	0.17397	7.42372	2.10073	0.045282	0.311759	-3.95805
MIRLET7D	0.173856	6.38097	2.60276	0.0149278	0.229155	-3.03178
LOC100132797	0.173712	7.4015	2.80654	0.00924974	0.209973	-2.62349
ARL17B	0.173289	6.44164	2.11023	0.0443863	0.310112	-3.94171
FAF1	0.173239	6.68523	2.52227	0.01796	0.23756	-3.18837
CYB561	0.172847	6.66184	2.71981	0.0113597	0.212178	-2.79926
MTERFD1	-0.172702	7.16926	-2.07656	0.047631	0.315991	-3.99933
SLC35A3	0.172636	7.21877	2.64756	0.0134538	0.221638	-2.94345
PMPCB	0.172567	8.9467	2.85084	0.00832037	0.208566	-2.53266
SFRS2B	0.172087	7.74517	2.77868	0.00988367	0.212178	-2.68027
LOC645251	-0.171846	6.66501	-2.05334	0.0499902	0.319532	-4.0387
LOC727935	0.171549	6.53268	2.24056	0.03361	0.284268	-3.7128
AEBP2	-0.171446	6.5919	-2.84838	0.00836949	0.208566	-2.53771
CYTSB	-0.171258	6.50032	-2.17524	0.0386749	0.297503	-3.82868
FAM43A	-0.171254	6.3499	-2.3275	0.0277988	0.264214	-3.55508
RAB11FIP2	0.171249	8.04883	2.08545	0.0467551	0.315546	-3.98419
STRA13	0.171235	8.27035	2.13088	0.0424953	0.307156	-3.90606
ATG4A	-0.170966	6.88465	-2.18723	0.0376965	0.296187	-3.80758
NLK	-0.17052	6.4256	-2.12402	0.0431161	0.308035	-3.91795
FOXP4	0.169517	6.2273	2.371	0.0252493	0.25691	-3.47476
C7orf55	-0.169262	7.43698	-2.57529	0.0159047	0.232577	-3.08554
ECE1	0.168988	6.16188	2.3804	0.0247273	0.25691	-3.45728
RFX1	-0.168898	7.23979	-2.19286	0.0372453	0.294328	-3.79765
MED13L	-0.168767	6.80001	-2.13356	0.042256	0.306491	-3.90143
CD74	-0.168601	12.4601	-2.21462	0.0355447	0.290176	-3.75908
COPS6	0.168296	7.6502	2.17019	0.0390936	0.297503	-3.83754
TMEM39B	-0.168164	7.55512	-2.30749	0.0290487	0.266752	-3.59172
SMARCD1	0.167618	8.24791	2.24575	0.033234	0.282577	-3.70348
RNF141	0.167515	6.8869	2.45133	0.0210955	0.248829	-3.324
INO80C	-0.167284	7.08987	-2.54436	0.0170755	0.237204	-3.14568
ANKRD46	-0.167173	6.40089	-2.07554	0.0477326	0.315991	-4.00107
RNF125	-0.16701	6.38288	-2.13038	0.0425411	0.307156	-3.90694
ZNF548	0.166908	6.84577	2.18753	0.0376728	0.296187	-3.80706
POM121C	0.1667	9.21459	2.26577	0.0318208	0.277424	-3.66747
PGK1	0.166305	10.3285	2.13099	0.0424858	0.307156	-3.90588
KIF23	-0.166165	6.29655	-2.77281	0.0100222	0.212178	-2.69219
FBXL15	0.165993	7.25419	2.5869	0.0154849	0.232505	-3.06286
UBE2D2	0.165873	7.12431	2.61406	0.0145426	0.228138	-3.00959
KIAA0141	0.165695	7.71667	2.44522	0.0213877	0.249368	-3.33557
LOC642033	-0.165689	6.44608	-2.47201	0.0201328	0.246224	-3.28469
KIF3B	0.16559	6.90424	2.92682	0.00692844	0.205637	-2.37525
LOC646044	0.165588	7.38467	2.07581	0.0477061	0.315991	-4.00062
LOC100133836	0.165585	6.45679	2.82253	0.00890358	0.209973	-2.59079
FAM164A	-0.165484	6.6141	-2.40255	0.0235356	0.25516	-3.41591
COPS4	0.165392	8.07889	2.10601	0.0447819	0.310537	-3.94897
TMEM33	-0.165231	6.65434	-2.08314	0.0469807	0.315737	-3.98812
NUDT9	-0.165047	6.9539	-2.18521	0.0378598	0.296502	-3.81114
SLC25A14	0.165001	7.76647	2.59936	0.0150458	0.230231	-3.03846
KLHL18	-0.164832	7.14231	-2.49732	0.0190102	0.241071	-3.23634
LIN7C	-0.164363	6.51272	-2.25006	0.0329253	0.280509	-3.69575
ARD1A	0.164248	7.61115	2.09318	0.0460043	0.314044	-3.97098
RCE1	0.163906	7.06496	2.40377	0.0234717	0.25516	-3.41363
ZNF324	0.163844	6.70427	2.38774	0.0243263	0.256304	-3.44359
MIR7-1	0.163722	6.20726	2.29768	0.02968	0.268234	-3.60961
SNORD14B	0.163216	6.60868	2.17124	0.0390064	0.297503	-3.8357
KCNJ2	-0.16297	6.23746	-2.36193	0.0257625	0.25857	-3.49158
LOC100128016	0.162925	7.01895	2.42679	0.0222925	0.253545	-3.37038
LOC644039	-0.161919	12.5753	-2.33505	0.0273403	0.262625	-3.54121
NFE2L1	-0.161655	6.94652	-2.26406	0.0319391	0.278203	-3.67054
BMP2K	-0.161314	7.47134	-2.13057	0.0425232	0.307156	-3.9066
MUT	-0.161061	7.06914	-2.08287	0.0470078	0.315737	-3.98859
LOC100129141	0.160934	12.2752	2.19497	0.0370774	0.294225	-3.79393
SETD1B	0.160157	6.65503	2.12549	0.0429822	0.307815	-3.9154
GPR89B	0.159648	6.53798	2.16475	0.0395501	0.298061	-3.84709
C2orf25	0.159483	9.07999	2.07475	0.0478119	0.315991	-4.00242
FAM174A	-0.158866	7.11565	-2.17718	0.0385157	0.297046	-3.82528
GPR141	-0.15876	6.41918	-2.64085	0.0136657	0.223694	-2.95674
CASP8	0.158149	6.43448	2.11204	0.0442178	0.310112	-3.9386
WDR12	-0.15696	6.82618	-2.25093	0.0328629	0.280509	-3.69418
ZNF274	-0.156937	7.14553	-2.68642	0.0122862	0.213666	-2.86614
LOC728782	0.155933	11.8326	2.12946	0.0426236	0.3072	-3.90853
MAN1A1	0.155182	7.06024	2.16816	0.0392634	0.297503	-3.84111
LOC100127993	0.155164	11.5142	2.45763	0.0207978	0.24749	-3.31205
PLD1	-0.15479	6.53122	-2.27273	0.0313425	0.27483	-3.6549
LARP1	-0.154193	7.45934	-2.09512	0.0458178	0.314044	-3.96766
CHRNB1	0.153765	6.62875	2.62799	0.0140803	0.226249	-2.98215
WARS2	0.152531	6.19468	2.25659	0.0324619	0.279709	-3.68401
LOC647340	0.152124	10.4598	2.17265	0.0388898	0.297503	-3.83324
FYCO1	-0.152073	6.77845	-2.4031	0.0235067	0.25516	-3.41488
RHBDD1	-0.151228	6.83018	-2.38373	0.0245449	0.25691	-3.45108
MGA	-0.151041	6.44693	-2.37546	0.0250005	0.25691	-3.46647
LOC645937	0.150498	6.51742	2.18816	0.0376217	0.296082	-3.80594
LOC727820	0.150345	6.92354	2.45864	0.0207503	0.24749	-3.31012
RNF123	-0.150117	7.04873	-2.42073	0.0225974	0.253545	-3.38178
NR2C2	0.150109	6.50753	2.44746	0.0212799	0.249368	-3.33132
ADPRH	-0.149827	6.76478	-2.31287	0.028708	0.266713	-3.5819
MPO	0.149515	6.52169	2.2562	0.0324898	0.279709	-3.68472
PCNP	0.149378	9.41049	2.07209	0.048077	0.31608	-4.00693
C12orf51	-0.149008	7.19196	-2.26194	0.0320872	0.278484	-3.67438
FAM82A2	0.147226	7.91305	2.09186	0.0461317	0.314238	-3.97324
C2CD2L	-0.146892	6.26539	-2.947	0.00659768	0.202944	-2.33311
STRN	0.146737	6.45342	2.12424	0.0430955	0.308035	-3.91755
NOLC1	-0.146292	6.50882	-2.74769	0.0106366	0.212178	-2.74307
FAM101B	0.146269	6.22607	2.37826	0.0248453	0.25691	-3.46126
MEI1	-0.145022	6.83113	-2.30557	0.0291714	0.266752	-3.59523
STAM2	-0.144277	6.59592	-2.39238	0.024076	0.256304	-3.43493
ZNF34	0.14421	6.69425	2.41632	0.0228221	0.253545	-3.39009
SLC19A1	-0.143543	6.36848	-2.22038	0.0351067	0.288792	-3.74884
FAM105B	-0.143023	7.18201	-2.51136	0.0184125	0.23756	-3.20938
GOLIM4	-0.142408	6.28691	-2.22096	0.035063	0.288792	-3.74781
IMPAD1	-0.14213	6.69116	-2.16443	0.0395763	0.298061	-3.84763
IK	0.141164	8.74113	2.09504	0.045825	0.314044	-3.96779
GRINL1A	0.140902	6.3101	2.13004	0.042571	0.307156	-3.90752
CCNYL1	0.139383	6.63091	2.07522	0.0477649	0.315991	-4.00162
DHFRL1	-0.139312	6.32947	-2.22291	0.0349161	0.288792	-3.74434
MLYCD	-0.139226	6.22504	-2.31652	0.0284789	0.265516	-3.57522
LOC653352	0.1389	6.27634	2.30242	0.0293736	0.266752	-3.60098
CNOT7	-0.138794	8.58505	-2.2196	0.0351659	0.288792	-3.75023
FCN1	-0.13844	12.7993	-2.16672	0.0393841	0.298012	-3.84363
GPR18	-0.138229	6.24828	-2.17174	0.0389646	0.297503	-3.83482
C16orf86	0.138029	6.35986	2.16008	0.0399445	0.300068	-3.85525
UNC13D	-0.137229	6.71465	-2.1517	0.0406627	0.301369	-3.86989
CDK2AP2	-0.136776	6.94039	-2.12855	0.0427052	0.3072	-3.9101
SNORA62	0.136524	6.21439	2.4355	0.0218607	0.251729	-3.35395
LOC100132740	0.13605	6.43773	2.37147	0.0252227	0.25691	-3.47387
GDAP2	-0.135537	6.75976	-2.37643	0.0249465	0.25691	-3.46466
LOC100128191	-0.135334	6.22152	-2.25009	0.0329228	0.280509	-3.69569
COG3	0.134992	7.06304	2.10936	0.0444677	0.310112	-3.94321
LOC100132299	0.134643	7.25616	2.35214	0.0263271	0.25857	-3.50969
DSTYK	0.133842	6.63293	2.10995	0.0444131	0.310112	-3.94221
SNORA33	0.132661	6.31841	2.28974	0.0302003	0.270902	-3.62406
RRAGB	0.132505	6.77246	2.13521	0.0421087	0.306491	-3.89857
LOC100130837	-0.132301	6.52278	-2.08451	0.046847	0.315737	-3.9858
BECN1	0.131957	8.37272	2.09769	0.0455714	0.313303	-3.96326
MLST8	0.131109	6.78188	2.05994	0.0493096	0.318971	-4.02755
SCYL1BP1	0.129674	6.89131	2.20493	0.0362932	0.291831	-3.77629
SLC35A2	-0.129456	7.07386	-2.24996	0.0329325	0.280509	-3.69594
KCTD2	0.127859	6.46871	2.0663	0.0486612	0.318391	-4.01677
SH3BP4	-0.127382	6.3302	-2.30572	0.029162	0.266752	-3.59496
RBM41	-0.125045	6.37194	-2.3206	0.0282245	0.264913	-3.56775
MORC2	-0.124727	6.16375	-2.54341	0.0171127	0.237204	-3.14752
CBLB	0.123477	6.9365	2.17126	0.0390045	0.297503	-3.83566
C19orf52	0.123104	6.5448	2.0798	0.0473105	0.315991	-3.99383
TNRC15	-0.122405	6.98459	-2.11661	0.0437945	0.309536	-3.93073
ITPKB	-0.122206	6.76819	-2.41038	0.0231273	0.254983	-3.40123
DUS1L	0.121033	6.46947	2.21938	0.0351824	0.288792	-3.75062
GIYD2	0.120007	6.13999	2.05761	0.0495488	0.319532	-4.03148
BBC3	0.118434	6.52056	2.12916	0.0426507	0.3072	-3.90905
C13orf31	-0.115968	6.26226	-2.13411	0.0422061	0.306491	-3.90046
UEVLD	-0.115689	6.46563	-2.11331	0.0441003	0.310112	-3.93642
KIAA1632	0.114239	6.35506	2.21818	0.0352733	0.288941	-3.75275
